# Supplementary material for: Genome-wide DNA methylome analysis identifies methylation signatures associated with survival and drug resistance of ovarian cancers
Source: Clin Epigenetics. 2021 Jul 22;13:142. doi: 10.1186/s13148-021-01130-5 (PMC8296615; doi:10.1186/s13148-021-01130-5)
Supplement: Supplementary file 1 — Additional file 1: Table S1. The top 17 DMP-associated genes (screened by the enrichment of DMPs on their promoter regions) on the 22 autosomal chromosomes according to the analysis of 14,120 DMPs at a false discovery rate (FDR) threshold (P < 5*10-11). [file 13148_2021_1130_MOESM1_ESM.csv]

CpG	CHR	MAPINFO	gene	feature	cgi	Low_AVG	High_AVG	deltaBeta	t	P.Value	adj.P.Val
cg17202896	1	9717408	PIK3CD	5'UTR	opensea	0.673244986	0.906524866	0.23327988	-9.926640247	1.74E-15	2.86E-11
cg20653353	2	159853841	TANC1	5'UTR	opensea	0.15987353	0.50851805	0.34864452	-9.956881504	1.52E-15	2.71E-11
cg00634029	3	45900436	LZTFL1	5'UTR	opensea	0.365156337	0.788729651	0.423573314	-10.27016717	3.81E-16	1.11E-11
cg11815662	4	52726073	DCUN1D4	5'UTR	opensea	0.414431772	0.80718561	0.392753839	-10.68694113	6.12E-17	2.79E-12
cg12798017	4	108792688	SGMS2	5'UTR	opensea	0.293027298	0.733218421	0.440191123	-9.930587276	1.71E-15	2.86E-11
cg10030699	6	5338726	FARS2	5'UTR	opensea	0.377543417	0.790246718	0.412703301	-10.07231435	9.13E-16	2.02E-11
cg16541681	6	154594500	IPCEF1	5'UTR	opensea	0.31923092	0.681666387	0.362435467	-10.05862537	9.70E-16	2.09E-11
cg18407008	8	42235992	DKK4	TSS1500	opensea	0.480749946	0.838911028	0.358161083	-11.22827811	5.80E-18	7.07E-13
cg04206133	9	100262176	TMOD1	TSS1500	shore	0.41562018	0.75737844	0.34175826	-10.23283332	4.49E-16	1.15E-11
cg04846720	14	103295640	TRAF3	5'UTR	opensea	0.45982737	0.743256264	0.283428893	-10.72430479	5.19E-17	2.71E-12
cg15500482	14	59729844	DAAM1	TSS1500	opensea	0.281737674	0.600515077	0.318777403	-10.688151	6.08E-17	2.79E-12
cg21047465	15	67548593	AAGAB	TSS1500	shore	0.464671225	0.758068321	0.293397096	-9.840963919	2.54E-15	3.51E-11
cg22299191	17	7991169	ALOX12B	TSS200	opensea	0.485779176	0.790489839	0.304710663	-10.2338648	4.47E-16	1.15E-11
cg25452841	17	56461945	RNF43	5'UTR	opensea	0.228881384	0.580836181	0.351954797	-9.923763338	1.76E-15	2.86E-11
cg16495683	17	38464162	RARA	TSS1500	opensea	0.159923827	0.464462549	0.304538722	-9.853275292	2.41E-15	3.51E-11
cg04925604	20	35924929	MANBAL	5'UTR	opensea	0.177789283	0.526389551	0.348600268	-10.48503462	1.48E-16	4.92E-12
cg27251814	22	26875858	HPS4	TSS1500	shelf	0.174108136	0.597566921	0.423458786	-11.29196596	4.41E-18	6.44E-13
cg13345299	22	26876075	HPS4	TSS1500	shelf	0.174263418	0.54493166	0.370668241	-10.27209044	3.78E-16	1.11E-11
cg27087377	22	26875563	HPS4	TSS200	shelf	0.099922616	0.435105217	0.335182602	-9.924295401	1.76E-15	2.86E-11
cg05877528	22	26875552	HPS4	TSS200	shelf	0.128791147	0.465716395	0.336925248	-9.743042207	3.93E-15	4.95E-11
