# Supplementary material for: Genome-wide DNA methylome analysis identifies methylation signatures associated with survival and drug resistance of ovarian cancers
Source: Clin Epigenetics. 2021 Jul 22;13:142. doi: 10.1186/s13148-021-01130-5 (PMC8296615; doi:10.1186/s13148-021-01130-5)
Supplement: Supplementary file 2 — Additional file 2: Table S2. The list of differentially methylated genes that are involved in modulating small GTPase activities according to the 9313 DMPs in GO enrichment analysis. [file 13148_2021_1130_MOESM2_ESM.csv]

	pathway_name	adj.P.Val	Low_AVG	High_AVG	deltaBeta	CHR	MAPINFO	gene	feature	cgi	Properties
cg15010903	regulation of small GTPase mediated signal transduction	2.29E-11	0.456348713	0.80788147	0.351532756	17	76850256	TIMP2	3'UTR	shore	Inhibitor
cg01502428	regulation of small GTPase mediated signal transduction	2.60E-11	0.272215311	0.603793113	0.331577802	17	76850266	TIMP2	3'UTR	shore
cg01779740	regulation of small GTPase mediated signal transduction	2.67E-11	0.368116413	0.71136754	0.343251127	8	142366708	GPR20	3'UTR	shore
cg01761758	regulation of small GTPase mediated signal transduction	2.95E-11	0.354552206	0.742619741	0.388067535	17	76850277	TIMP2	3'UTR	shore
cg10610685	regulation of small GTPase mediated signal transduction	7.87E-11	0.258799196	0.620780202	0.361981006	4	40193301	RHOH	TSS1500	opensea	Negative regulator
cg23229205	regulation of small GTPase mediated signal transduction	1.36E-10	0.265534716	0.637744107	0.372209391	15	86014243	AKAP13	5'UTR	opensea
cg12750818	regulation of small GTPase mediated signal transduction	2.13E-10	0.578018814	0.819747032	0.241728218	5	14473956	TRIO	Body	opensea
cg08219929	regulation of small GTPase mediated signal transduction	3.96E-10	0.387491934	0.771348471	0.383856538	5	142562353	ARHGAP26	Body	opensea
cg17073171	regulation of small GTPase mediated signal transduction	4.72E-10	0.320529825	0.548792833	0.228263008	1	23242263	EPHB2	3'UTR	opensea
cg26766373	regulation of small GTPase mediated signal transduction	7.13E-10	0.183888324	0.424902272	0.241013948	11	75063913	ARRB1	TSS1500	shore	Inhibitor
cg25617100	regulation of small GTPase mediated signal transduction	9.67E-10	0.549549266	0.819384747	0.269835481	10	32176403	ARHGAP12	Body	opensea
cg14489404	regulation of small GTPase mediated signal transduction	1.21E-09	0.286625296	0.656899203	0.370273907	1	108325281	VAV3	Body	opensea
cg09445481	regulation of small GTPase mediated signal transduction	1.30E-09	0.287539087	0.621806928	0.334267841	8	56922007	LYN	Body	opensea	Negative regulator
cg18963032	regulation of small GTPase mediated signal transduction	2.00E-09	0.40766964	0.837644199	0.429974558	9	126440583	DENND1A	Body	opensea
cg11388154	regulation of small GTPase mediated signal transduction	2.56E-09	0.448344623	0.834431869	0.386087246	9	126440730	DENND1A	Body	opensea
cg23104677	regulation of small GTPase mediated signal transduction	2.75E-09	0.326149661	0.546431263	0.220281602	8	142366812	GPR20	3'UTR	shore
cg00637173	regulation of small GTPase mediated signal transduction	2.75E-09	0.404366037	0.772989585	0.368623547	4	40191944	RHOH	TSS1500	opensea	Negative regulator
cg05400732	regulation of small GTPase mediated signal transduction	2.78E-09	0.333127686	0.688138692	0.355011006	3	57032141	ARHGEF3	Body	opensea
cg13341240	regulation of small GTPase mediated signal transduction	2.99E-09	0.211713123	0.555350583	0.34363746	6	138552335	ARFGEF3	Body	opensea	Inhibitor
cg21706794	regulation of small GTPase mediated signal transduction	3.09E-09	0.071229584	0.414873031	0.343643447	15	86087129	AKAP13	Body	opensea
cg26386284	regulation of small GTPase mediated signal transduction	3.41E-09	0.481790533	0.814488651	0.332698118	2	74069276	STAMBP	Body	opensea
cg17136885	regulation of small GTPase mediated signal transduction	4.44E-09	0.221747986	0.537727054	0.315979068	9	682998	KANK1	Body	opensea	Suppressor
cg13331083	regulation of small GTPase mediated signal transduction	6.67E-09	0.447571424	0.751616508	0.304045084	10	101691644	DNMBP	Body	opensea
cg20172563	regulation of small GTPase mediated signal transduction	9.04E-09	0.545507226	0.836390764	0.290883538	6	47487173	CD2AP	Body	opensea
cg05503433	regulation of small GTPase mediated signal transduction	9.80E-09	0.399368095	0.710430752	0.311062658	19	42409117	ARHGEF1	Body	shore
cg11787646	regulation of small GTPase mediated signal transduction	1.27E-08	0.178967107	0.425154906	0.246187798	1	23055560	EPHB2	Body	opensea
cg27547307	regulation of small GTPase mediated signal transduction	1.68E-08	0.437656823	0.674325245	0.236668422	17	76714557	CYTH1	TSS1500	opensea
cg00063346	regulation of small GTPase mediated signal transduction	1.71E-08	0.579475299	0.790301516	0.210826217	1	228489289	OBSCN	Body	opensea
cg27275200	regulation of small GTPase mediated signal transduction	2.02E-08	0.369006443	0.652828958	0.283822515	6	150974544	PLEKHG1	5'UTR	opensea
cg11184358	regulation of small GTPase mediated signal transduction	2.03E-08	0.342106224	0.57640619	0.234299965	1	157010623	ARHGEF11	Body	opensea
cg24299913	regulation of small GTPase mediated signal transduction	2.29E-08	0.422204798	0.744602837	0.32239804	19	42408316	ARHGEF1	Body	island
cg08341278	regulation of small GTPase mediated signal transduction	2.47E-08	0.455529644	0.732979209	0.277449565	15	79283460	RASGRF1	Body	opensea
cg08992362	regulation of small GTPase mediated signal transduction	2.97E-08	0.589670749	0.885619708	0.295948959	22	40768576	SGSM3	5'UTR	shore
cg12503797	regulation of small GTPase mediated signal transduction	3.06E-08	0.492702372	0.854506577	0.361804205	9	133748519	ABL1	Body	opensea
cg03690434	regulation of small GTPase mediated signal transduction	3.57E-08	0.265163004	0.633964168	0.368801164	10	32154337	ARHGAP12	Body	opensea
cg16957338	regulation of small GTPase mediated signal transduction	3.69E-08	0.183417968	0.488841829	0.305423861	7	29376979	CHN2	Body	opensea
cg08739221	regulation of small GTPase mediated signal transduction	3.81E-08	0.197861256	0.495182632	0.297321376	12	15933742	EPS8	5'UTR	opensea
cg20761853	regulation of small GTPase mediated signal transduction	4.53E-08	0.53460391	0.866829277	0.332225368	17	76850198	TIMP2	3'UTR	shore
cg20817133	regulation of small GTPase mediated signal transduction	4.63E-08	0.520299333	0.820277282	0.29997795	1	94681934	ARHGAP29	Body	opensea
cg02291619	regulation of small GTPase mediated signal transduction	5.82E-08	0.489825138	0.710283301	0.220458163	5	142203736	ARHGAP26	Body	opensea
cg26621780	regulation of small GTPase mediated signal transduction	6.56E-08	0.459749696	0.73439489	0.274645194	12	113547430	RASAL1	Body	shelf
cg02631092	regulation of small GTPase mediated signal transduction	6.79E-08	0.383607842	0.692967587	0.309359745	10	104102349	GBF1	Body	opensea
cg02969624	regulation of small GTPase mediated signal transduction	7.28E-08	0.388805833	0.669486005	0.280680171	17	76849181	TIMP2	3'UTR	shelf	Inhibitor
cg27536168	regulation of small GTPase mediated signal transduction	8.26E-08	0.391641066	0.681821768	0.290180702	6	129984778	ARHGAP18	Body	opensea
cg14862829	regulation of small GTPase mediated signal transduction	9.39E-08	0.540254406	0.809471505	0.269217099	15	86085424	AKAP13	Body	opensea
cg20217971	regulation of small GTPase mediated signal transduction	9.84E-08	0.362614717	0.652277768	0.289663051	10	33244681	ITGB1	5'UTR	shore
cg16787646	regulation of small GTPase mediated signal transduction	1.00E-07	0.350434305	0.7114217	0.360987394	8	18745929	PSD3	Body	opensea
cg01148098	regulation of small GTPase mediated signal transduction	1.14E-07	0.449539281	0.736023487	0.286484205	2	102383972	MAP4K4	Body	opensea
cg12892219	regulation of small GTPase mediated signal transduction	1.16E-07	0.359409221	0.695017433	0.335608212	8	18420828	PSD3	Body	opensea
cg05424538	regulation of small GTPase mediated signal transduction	1.16E-07	0.328616066	0.642536961	0.313920895	3	182982242	MCF2L2	Body	opensea
cg18461528	regulation of small GTPase mediated signal transduction	1.23E-07	0.073760407	0.286574442	0.212814035	13	33781805	STARD13	Body	opensea
cg26342537	regulation of small GTPase mediated signal transduction	1.32E-07	0.412421319	0.64021039	0.227789071	11	74987590	ARRB1	Body	opensea
cg22424909	regulation of small GTPase mediated signal transduction	1.32E-07	0.487990596	0.774140533	0.286149936	13	113639318	MCF2L	Body	shelf
cg03838156	regulation of small GTPase mediated signal transduction	1.45E-07	0.266261002	0.516909733	0.25064873	9	124513120	DAB2IP	Body	opensea
cg17331032	regulation of small GTPase mediated signal transduction	1.49E-07	0.235016184	0.531996289	0.296980106	9	97370520	FBP1	Body	opensea
cg27377777	regulation of small GTPase mediated signal transduction	1.52E-07	0.452566688	0.757112311	0.304545623	17	76849093	TIMP2	3'UTR	shelf	Inhibitor
cg14156706	regulation of small GTPase mediated signal transduction	1.65E-07	0.59917509	0.874055899	0.274880809	17	76850247	TIMP2	3'UTR	shore	Inhibitor
cg00409842	regulation of small GTPase mediated signal transduction	1.83E-07	0.619718001	0.903534617	0.283816616	15	86076110	AKAP13	Body	opensea
cg20294080	regulation of small GTPase mediated signal transduction	1.84E-07	0.27367537	0.571967425	0.298292055	1	17932629	ARHGEF10L	Body	opensea
cg24954070	regulation of small GTPase mediated signal transduction	2.15E-07	0.496586739	0.776104324	0.279517585	7	29270878	CHN2	Body	opensea
cg18015632	regulation of small GTPase mediated signal transduction	2.16E-07	0.412542841	0.708149886	0.295607045	9	133709555	ABL1	TSS1500	shore
cg07779484	regulation of small GTPase mediated signal transduction	2.16E-07	0.243519303	0.475476999	0.231957697	3	49435172	RHOA	5'UTR	opensea
cg24034419	regulation of small GTPase mediated signal transduction	2.35E-07	0.593679883	0.829223921	0.235544038	1	23182590	EPHB2	Body	opensea
cg11042320	regulation of small GTPase mediated signal transduction	2.36E-07	0.255363797	0.468204157	0.21284036	5	149534497	PDGFRB	5'UTR	opensea
cg08124461	regulation of small GTPase mediated signal transduction	2.77E-07	0.291634939	0.568955573	0.277320633	15	57818971	CGNL1	Body	opensea
cg01475676	regulation of small GTPase mediated signal transduction	2.82E-07	0.315633886	0.571888361	0.256254475	1	178722239	RALGPS2	5'UTR	opensea
cg07822180	regulation of small GTPase mediated signal transduction	3.17E-07	0.41859255	0.662121978	0.243529428	2	242401498	FARP2	Body	opensea
cg26748265	regulation of small GTPase mediated signal transduction	3.31E-07	0.512912917	0.823060182	0.310147265	4	40191785	RHOH	TSS1500	opensea
cg20985802	regulation of small GTPase mediated signal transduction	3.73E-07	0.147949884	0.399199829	0.251249945	7	29489562	CHN2	Body	opensea
cg16479510	regulation of small GTPase mediated signal transduction	3.94E-07	0.59275597	0.850698302	0.257942332	19	38431818	SIPA1L3	5'UTR	opensea
cg03270053	regulation of small GTPase mediated signal transduction	4.37E-07	0.263647943	0.516469778	0.252821835	12	95567861	FGD6	Body	opensea
cg14500211	regulation of small GTPase mediated signal transduction	4.52E-07	0.26753687	0.549542167	0.282005297	20	20391461	RALGAPA2	Body	opensea
cg18976542	regulation of small GTPase mediated signal transduction	4.78E-07	0.5479616	0.765331295	0.217369695	14	50689394	SOS2	Body	opensea
cg10654114	regulation of small GTPase mediated signal transduction	4.79E-07	0.283580921	0.516897887	0.233316966	9	95715251	FGD3	5'UTR	opensea
cg08547137	regulation of small GTPase mediated signal transduction	4.82E-07	0.239011343	0.446056434	0.20704509	20	47367586	PREX1	Body	opensea
cg04468081	regulation of small GTPase mediated signal transduction	4.82E-07	0.454519386	0.738457718	0.283938333	3	182983386	MCF2L2	Body	opensea
cg10559231	regulation of small GTPase mediated signal transduction	4.89E-07	0.488820765	0.725162387	0.236341622	5	14188039	TRIO	Body	opensea
cg11958380	regulation of small GTPase mediated signal transduction	6.07E-07	0.585312991	0.82168877	0.23637578	15	57821496	CGNL1	Body	opensea
cg25502818	regulation of small GTPase mediated signal transduction	6.30E-07	0.596699486	0.811407541	0.214708055	2	225410509	CUL3	Body	opensea
cg01972745	regulation of small GTPase mediated signal transduction	6.35E-07	0.42793584	0.648754782	0.220818942	1	156843854	NTRK1	Body	opensea
cg03646329	regulation of small GTPase mediated signal transduction	6.64E-07	0.175159765	0.510615899	0.335456133	13	48987165	LPAR6	5'UTR	opensea
cg03762244	regulation of small GTPase mediated signal transduction	7.66E-07	0.401635795	0.696161416	0.294525621	19	6806893	VAV1	Body	opensea
cg06390391	regulation of small GTPase mediated signal transduction	7.94E-07	0.087751426	0.347020671	0.259269244	19	47458160	ARHGAP35	Body	opensea
cg16970596	regulation of small GTPase mediated signal transduction	8.08E-07	0.518901741	0.796489194	0.277587453	17	29685221	NF1	Body	opensea
cg18813545	regulation of small GTPase mediated signal transduction	8.34E-07	0.249742714	0.468736791	0.218994077	3	9167185	SRGAP3	Body	opensea
cg06393340	regulation of small GTPase mediated signal transduction	8.67E-07	0.62093174	0.83375744	0.2128257	15	38833471	RASGRP1	Body	opensea
cg09090549	regulation of small GTPase mediated signal transduction	9.28E-07	0.416161557	0.726029818	0.309868261	8	56838907	LYN	5'UTR	opensea
cg16462711	regulation of small GTPase mediated signal transduction	9.80E-07	0.618435604	0.90829383	0.289858225	3	56964446	ARHGEF3	Body	opensea
cg09388590	regulation of small GTPase mediated signal transduction	1.07E-06	0.116441545	0.325203999	0.208762454	17	76869954	TIMP2	Body	opensea
cg14190522	regulation of small GTPase mediated signal transduction	1.22E-06	0.163329169	0.420638384	0.257309215	9	124344221	DAB2IP	Body	opensea
cg11471298	regulation of small GTPase mediated signal transduction	1.25E-06	0.438776445	0.675862838	0.237086393	2	233764083	NGEF	Body	shore
cg10404112	regulation of small GTPase mediated signal transduction	1.28E-06	0.128958268	0.340474822	0.211516554	9	571255	KANK1	5'UTR	opensea
cg22880933	regulation of small GTPase mediated signal transduction	1.30E-06	0.404107238	0.614925957	0.210818719	19	42407471	ARHGEF1	Body	shore
cg17208740	regulation of small GTPase mediated signal transduction	1.34E-06	0.440849291	0.645227652	0.20437836	17	1011493	ABR	Body	shore
cg16071219	regulation of small GTPase mediated signal transduction	1.35E-06	0.202716108	0.516718255	0.314002147	13	48986124	LPAR6	Body	opensea
cg21169107	regulation of small GTPase mediated signal transduction	1.38E-06	0.357582113	0.630498399	0.272916286	17	76745054	CYTH1	Body	opensea
cg26462892	regulation of small GTPase mediated signal transduction	1.40E-06	0.612841156	0.855550295	0.242709139	15	86039647	AKAP13	Body	opensea
cg10572950	regulation of small GTPase mediated signal transduction	1.65E-06	0.370230295	0.643122696	0.272892401	9	129838015	RALGPS1	Body	opensea
cg21066558	regulation of small GTPase mediated signal transduction	1.65E-06	0.899410797	0.654774778	-0.244636019	10	95790516	PLCE1	5'UTR	opensea
cg23992886	regulation of small GTPase mediated signal transduction	1.68E-06	0.388356761	0.618504631	0.23014787	7	116420651	MET	Body	opensea
cg12655260	regulation of small GTPase mediated signal transduction	1.68E-06	0.291337259	0.584309928	0.292972669	5	142562569	ARHGAP26	Body	opensea
cg25281029	regulation of small GTPase mediated signal transduction	1.80E-06	0.323557667	0.552420187	0.22886252	12	88969462	KITLG	Body	shelf
cg08279328	regulation of small GTPase mediated signal transduction	1.90E-06	0.539013702	0.76444016	0.225426458	17	76885660	TIMP2	Body	opensea
cg07956876	regulation of small GTPase mediated signal transduction	2.09E-06	0.486262169	0.728446073	0.242183904	2	233877329	NGEF	5'UTR	opensea
cg26268276	regulation of small GTPase mediated signal transduction	2.19E-06	0.289542056	0.520150801	0.230608745	11	33038313	DEPDC7	Body	shore
cg24795351	regulation of small GTPase mediated signal transduction	2.23E-06	0.538282573	0.766841947	0.228559374	8	68863603	PREX2	TSS1500	shore
cg20084577	regulation of small GTPase mediated signal transduction	2.23E-06	0.475741123	0.734277651	0.258536528	13	33780913	STARD13	TSS1500	opensea
cg22650425	regulation of small GTPase mediated signal transduction	2.30E-06	0.300550837	0.533829637	0.2332788	7	6298689	CYTH3	Body	opensea
cg17137063	regulation of small GTPase mediated signal transduction	2.42E-06	0.533908838	0.750650414	0.216741576	1	6554877	PLEKHG5	Body	shelf
cg15660307	regulation of small GTPase mediated signal transduction	2.53E-06	0.465534562	0.748288327	0.282753766	15	57675308	CGNL1	5'UTR	opensea
cg16930746	regulation of small GTPase mediated signal transduction	2.61E-06	0.497278213	0.738402002	0.241123789	13	33780951	STARD13	TSS1500	opensea
cg06143658	regulation of small GTPase mediated signal transduction	2.67E-06	0.387259253	0.665679997	0.278420744	2	233878015	NGEF	TSS200	opensea
cg03877256	regulation of small GTPase mediated signal transduction	2.68E-06	0.394371664	0.653060847	0.258689183	4	86683143	ARHGAP24	Body	opensea
cg09060462	regulation of small GTPase mediated signal transduction	2.94E-06	0.129114162	0.355473934	0.226359772	11	47293672	MADD	5'UTR	shore
cg23395553	regulation of small GTPase mediated signal transduction	2.94E-06	0.210625151	0.44750735	0.236882199	5	137290112	FAM13B	Body	opensea
cg02855194	regulation of small GTPase mediated signal transduction	3.01E-06	0.635066693	0.867362641	0.232295948	2	233877530	NGEF	5'UTR	opensea
cg14724023	regulation of small GTPase mediated signal transduction	3.02E-06	0.693102662	0.915295574	0.222192912	20	47326332	PREX1	Body	opensea
cg01313259	regulation of small GTPase mediated signal transduction	3.14E-06	0.512165165	0.759013924	0.246848759	13	111892794	ARHGEF7	Body	opensea
cg27485596	regulation of small GTPase mediated signal transduction	3.25E-06	0.339801504	0.580789255	0.240987752	13	111829530	ARHGEF7	Body	opensea
cg13618623	regulation of small GTPase mediated signal transduction	3.50E-06	0.400964091	0.672755481	0.27179139	9	126693384	DENND1A	TSS1500	opensea
cg03417180	regulation of small GTPase mediated signal transduction	3.51E-06	0.386602727	0.642768213	0.256165486	19	6786319	VAV1	Body	opensea
cg26354721	regulation of small GTPase mediated signal transduction	3.54E-06	0.658956419	0.878341178	0.21938476	2	39209066	SOS1	3'UTR	opensea
cg16413562	regulation of small GTPase mediated signal transduction	3.72E-06	0.589655159	0.795703791	0.206048632	2	225428084	CUL3	Body	opensea
cg18684951	regulation of small GTPase mediated signal transduction	3.99E-06	0.20481488	0.424177396	0.219362516	5	141700490	SPRY4	5'UTR	shelf
cg19532775	regulation of small GTPase mediated signal transduction	4.21E-06	0.274982431	0.551153159	0.276170727	7	29235921	CHN2	TSS1500	shore
cg14525897	regulation of small GTPase mediated signal transduction	4.37E-06	0.434795629	0.706674913	0.271879284	10	99053150	ARHGAP19	TSS1500	shore
cg05334842	regulation of small GTPase mediated signal transduction	4.46E-06	0.716299692	0.923445306	0.207145614	22	37677263	CYTH4	TSS1500	opensea
cg21221712	regulation of small GTPase mediated signal transduction	4.50E-06	0.4213177	0.693052231	0.271734531	15	86132153	AKAP13	Body	opensea
cg12340263	regulation of small GTPase mediated signal transduction	4.55E-06	0.567148498	0.805695034	0.238546536	4	148675229	ARHGAP10	Body	opensea
cg24127410	regulation of small GTPase mediated signal transduction	4.64E-06	0.484584606	0.705195307	0.220610701	2	233877298	NGEF	5'UTR	opensea
cg04350092	regulation of small GTPase mediated signal transduction	4.74E-06	0.344613582	0.58289673	0.238283149	19	11290464	KANK2	Body	shore
cg26239041	regulation of small GTPase mediated signal transduction	4.92E-06	0.30518113	0.564046008	0.258864878	15	57789495	CGNL1	Body	opensea
cg27270412	regulation of small GTPase mediated signal transduction	5.60E-06	0.170078398	0.466379395	0.296300998	10	33622332	NRP1	Body	shore
cg05147995	regulation of small GTPase mediated signal transduction	6.00E-06	0.389635831	0.59265281	0.203016978	5	72982878	ARHGEF28	Body	opensea
cg10963314	regulation of small GTPase mediated signal transduction	6.64E-06	0.387216064	0.629673537	0.242457473	9	130124002	GARNL3	Body	opensea
cg20404120	regulation of small GTPase mediated signal transduction	6.65E-06	0.458033982	0.685240988	0.227207006	13	113638999	MCF2L	Body	shelf
cg11255590	regulation of small GTPase mediated signal transduction	7.31E-06	0.587693089	0.805615674	0.217922584	17	986855	ABR	Body	opensea
cg11345955	regulation of small GTPase mediated signal transduction	7.47E-06	0.267233239	0.561680544	0.294447306	15	86086674	AKAP13	Body	opensea
cg15737787	regulation of small GTPase mediated signal transduction	7.62E-06	0.213000661	0.471399575	0.258398913	3	9140574	SRGAP3	Body	opensea
cg07408569	regulation of small GTPase mediated signal transduction	8.18E-06	0.281386259	0.488169967	0.206783708	1	6580387	PLEKHG5	TSS1500	opensea
cg04128358	regulation of small GTPase mediated signal transduction	8.28E-06	0.432423522	0.660666486	0.228242964	3	9167007	SRGAP3	Body	opensea
cg24384437	regulation of small GTPase mediated signal transduction	8.30E-06	0.262919828	0.466356004	0.203436176	15	57724857	CGNL1	5'UTR	opensea
cg03508390	regulation of small GTPase mediated signal transduction	8.72E-06	0.709687244	0.487707567	-0.221979677	3	124120796	KALRN	Body	opensea
cg18639734	regulation of small GTPase mediated signal transduction	8.83E-06	0.900893555	0.649913448	-0.250980107	17	2860745	RAP1GAP2	Body	opensea
cg21591141	regulation of small GTPase mediated signal transduction	9.29E-06	0.33966664	0.608947158	0.269280518	5	142562531	ARHGAP26	Body	opensea
cg20715159	regulation of small GTPase mediated signal transduction	9.93E-06	0.232063303	0.447543482	0.215480179	5	142305468	ARHGAP26	Body	opensea
cg08468772	regulation of small GTPase mediated signal transduction	1.03E-05	0.484800527	0.707922871	0.223122343	5	139174423	PSD2	TSS1500	shore
cg15243066	regulation of small GTPase mediated signal transduction	1.03E-05	0.546449002	0.826315495	0.279866494	3	57026760	ARHGEF3	Body	opensea
cg10486424	regulation of small GTPase mediated signal transduction	1.04E-05	0.166443906	0.385539584	0.219095678	6	155510565	TIAM2	Body	opensea
cg24501493	regulation of small GTPase mediated signal transduction	1.11E-05	0.458218481	0.708396234	0.250177754	8	12951315	DLC1	Body	opensea
cg10189107	regulation of small GTPase mediated signal transduction	1.15E-05	0.050876784	0.289374113	0.23849733	9	708485	KANK1	5'UTR	shore
cg02707098	regulation of small GTPase mediated signal transduction	1.17E-05	0.464987507	0.689371285	0.224383778	9	97402657	FBP1	TSS200	shore
cg12658800	regulation of small GTPase mediated signal transduction	1.18E-05	0.615958117	0.852999862	0.237041745	5	72968637	ARHGEF28	5'UTR	opensea
cg13708378	regulation of small GTPase mediated signal transduction	1.22E-05	0.171467106	0.431812142	0.260345037	13	34111344	STARD13	5'UTR	opensea
cg27388680	regulation of small GTPase mediated signal transduction	1.23E-05	0.251201791	0.48121869	0.2300169	19	6857265	VAV1	3'UTR	opensea
cg26891236	regulation of small GTPase mediated signal transduction	1.29E-05	0.562114958	0.78410061	0.221985652	7	29495985	CHN2	Body	opensea
cg02294693	regulation of small GTPase mediated signal transduction	1.31E-05	0.591109035	0.795448227	0.204339192	5	72933718	ARHGEF28	5'UTR	opensea
cg05048523	regulation of small GTPase mediated signal transduction	1.31E-05	0.567704689	0.780748012	0.213043323	1	228502681	OBSCN	Body	shore
cg23919844	regulation of small GTPase mediated signal transduction	1.36E-05	0.624744126	0.852351249	0.227607123	13	111819481	ARHGEF7	Body	opensea
cg08520356	regulation of small GTPase mediated signal transduction	1.36E-05	0.389516772	0.667313275	0.277796503	13	99057618	FARP1	Body	opensea
cg07380114	regulation of small GTPase mediated signal transduction	1.38E-05	0.314603537	0.558119855	0.243516318	13	113639332	MCF2L	Body	shelf
cg06085726	regulation of small GTPase mediated signal transduction	1.39E-05	0.322297352	0.536207546	0.213910194	1	6561043	PLEKHG5	Body	shelf
cg15795871	regulation of small GTPase mediated signal transduction	1.41E-05	0.36806832	0.594123561	0.226055241	22	37677834	CYTH4	TSS1500	opensea
cg02881866	regulation of small GTPase mediated signal transduction	1.46E-05	0.561956028	0.768568254	0.206612226	17	999650	ABR	Body	opensea
cg20274441	regulation of small GTPase mediated signal transduction	1.56E-05	0.275333059	0.483229024	0.207895965	1	226864912	ITPKB	Body	opensea
cg10562433	regulation of small GTPase mediated signal transduction	1.64E-05	0.579709888	0.792425973	0.212716085	4	40194420	RHOH	TSS1500	opensea
cg26304650	regulation of small GTPase mediated signal transduction	1.70E-05	0.62496169	0.857677617	0.232715927	13	99059018	FARP1	Body	opensea
cg26008273	regulation of small GTPase mediated signal transduction	1.93E-05	0.551872212	0.763414211	0.211541999	3	56865762	ARHGEF3	Body	opensea
cg13891949	regulation of small GTPase mediated signal transduction	1.93E-05	0.38819166	0.612069924	0.223878264	17	29421165	NF1	TSS1500	shore
cg26959192	regulation of small GTPase mediated signal transduction	1.98E-05	0.65945032	0.86912043	0.20967011	20	47265427	PREX1	Body	opensea
cg18925980	regulation of small GTPase mediated signal transduction	1.99E-05	0.249126654	0.484525868	0.235399214	1	6580110	PLEKHG5	1stExon	opensea
cg07794699	regulation of small GTPase mediated signal transduction	2.00E-05	0.295216404	0.532852492	0.237636087	4	36227321	ARAP2	Body	opensea
cg05848345	regulation of small GTPase mediated signal transduction	2.01E-05	0.700732916	0.923678681	0.222945765	11	129012348	ARHGAP32	Body	opensea
cg18353572	regulation of small GTPase mediated signal transduction	2.03E-05	0.314912269	0.523639163	0.208726894	20	47339547	PREX1	Body	opensea
cg11694203	regulation of small GTPase mediated signal transduction	2.07E-05	0.633078109	0.846209117	0.213131009	1	228529315	OBSCN	ExonBnd	opensea
cg02760280	regulation of small GTPase mediated signal transduction	2.09E-05	0.493073938	0.739124463	0.246050525	1	21993555	RAP1GAP	5'UTR	shore
cg05462761	regulation of small GTPase mediated signal transduction	2.10E-05	0.072076319	0.293447698	0.221371379	1	6545157	PLEKHG5	5'UTR	island
cg00553146	regulation of small GTPase mediated signal transduction	2.16E-05	0.614639236	0.85094693	0.236307694	2	39184103	ARHGEF33	Body	shelf
cg04056757	regulation of small GTPase mediated signal transduction	2.17E-05	0.574961975	0.794152452	0.219190477	17	73361703	GRB2	Body	opensea
cg09399666	regulation of small GTPase mediated signal transduction	2.20E-05	0.629939076	0.863947407	0.234008332	9	134582145	RAPGEF1	Body	opensea
cg11544506	regulation of small GTPase mediated signal transduction	2.23E-05	0.143740965	0.349188098	0.205447133	7	29235947	CHN2	TSS1500	shore
cg08627662	regulation of small GTPase mediated signal transduction	2.25E-05	0.645908033	0.870743385	0.224835352	5	86663298	RASA1	Body	opensea
cg26695190	regulation of small GTPase mediated signal transduction	2.32E-05	0.676278654	0.890069414	0.21379076	21	32567133	TIAM1	Body	opensea
cg00081104	regulation of small GTPase mediated signal transduction	2.35E-05	0.642399626	0.848787566	0.206387941	5	73082676	ARHGEF28	Body	opensea
cg03741874	regulation of small GTPase mediated signal transduction	2.65E-05	0.368199873	0.642784852	0.274584979	9	130073953	GARNL3	Body	opensea
cg00961679	regulation of small GTPase mediated signal transduction	2.65E-05	0.374392621	0.640423194	0.266030574	19	47458233	ARHGAP35	Body	opensea
cg24113818	regulation of small GTPase mediated signal transduction	2.69E-05	0.437089676	0.67054401	0.233454335	13	114875199	RASA3	Body	island
cg25535592	regulation of small GTPase mediated signal transduction	2.72E-05	0.233665177	0.470576914	0.236911737	15	86132191	AKAP13	Body	opensea
cg01129115	regulation of small GTPase mediated signal transduction	2.82E-05	0.581442254	0.786608033	0.205165779	12	276416	IQSEC3	Body	opensea
cg14372281	regulation of small GTPase mediated signal transduction	2.93E-05	0.202346218	0.447257776	0.244911558	3	141277039	RASA2	Body	opensea
cg04601090	regulation of small GTPase mediated signal transduction	2.97E-05	0.570806822	0.780961994	0.210155172	1	6579837	PLEKHG5	5'UTR	opensea
cg14661383	regulation of small GTPase mediated signal transduction	2.97E-05	0.085696955	0.36411465	0.278417695	1	228463720	OBSCN	Body	island
cg07027472	regulation of small GTPase mediated signal transduction	2.99E-05	0.515156075	0.74559969	0.230443615	17	73391422	GRB2	5'UTR	opensea
cg13029887	regulation of small GTPase mediated signal transduction	3.07E-05	0.393027188	0.608841053	0.215813865	2	131767952	ARHGEF4	Body	opensea
cg15197756	regulation of small GTPase mediated signal transduction	3.11E-05	0.748362096	0.503079985	-0.245282111	5	142396536	ARHGAP26	Body	opensea
cg01691763	regulation of small GTPase mediated signal transduction	3.22E-05	0.677445826	0.907596385	0.230150559	1	38380720	INPP5B	Body	opensea
cg03378060	regulation of small GTPase mediated signal transduction	3.49E-05	0.123928794	0.338643949	0.214715155	22	37681221	CYTH4	Body	opensea
cg11229104	regulation of small GTPase mediated signal transduction	3.82E-05	0.249856182	0.464344938	0.214488756	3	124132963	KALRN	Body	opensea
cg01396100	regulation of small GTPase mediated signal transduction	3.84E-05	0.64035778	0.85114305	0.21078527	7	70083987	AUTS2	Body	opensea
cg04020328	regulation of small GTPase mediated signal transduction	3.84E-05	0.636770642	0.857052384	0.220281742	11	75054139	ARRB1	Body	opensea
cg18815251	regulation of small GTPase mediated signal transduction	3.86E-05	0.518484299	0.732234197	0.213749898	2	233877310	NGEF	5'UTR	opensea
cg25886621	regulation of small GTPase mediated signal transduction	3.93E-05	0.476529927	0.714501912	0.237971985	12	93130251	PLEKHG7	TSS200	opensea
cg18876826	regulation of small GTPase mediated signal transduction	4.11E-05	0.661262291	0.447650868	-0.213611423	1	38396334	INPP5B	Body	shore
cg03141069	regulation of small GTPase mediated signal transduction	4.21E-05	0.034034089	0.295813925	0.261779836	1	228463734	OBSCN	Body	island
cg01064938	regulation of small GTPase mediated signal transduction	4.25E-05	0.358325655	0.571155472	0.212829817	2	102369394	MAP4K4	Body	opensea
cg21177882	regulation of small GTPase mediated signal transduction	4.25E-05	0.30015739	0.516426885	0.216269495	22	37689630	CYTH4	Body	opensea
cg03749813	regulation of small GTPase mediated signal transduction	4.36E-05	0.402187385	0.664675019	0.262487634	15	57724526	CGNL1	5'UTR	opensea
cg18792365	regulation of small GTPase mediated signal transduction	4.46E-05	0.372933993	0.618513793	0.2455798	8	13132967	DLC1	Body	shore
cg16629450	regulation of small GTPase mediated signal transduction	4.46E-05	0.549080655	0.818709601	0.269628946	15	85973972	AKAP13	5'UTR	opensea
cg09172787	regulation of small GTPase mediated signal transduction	4.61E-05	0.805408905	0.530683823	-0.274725082	7	69924810	AUTS2	Body	opensea
cg21156057	regulation of small GTPase mediated signal transduction	4.66E-05	0.406257566	0.626061065	0.219803499	9	133709397	ABL1	TSS1500	shore
cg19908512	regulation of small GTPase mediated signal transduction	4.68E-05	0.379761527	0.586741312	0.206979784	12	57868776	ARHGAP9	Body	shore
cg27633580	regulation of small GTPase mediated signal transduction	4.85E-05	0.402293273	0.611478127	0.209184854	3	124355701	KALRN	Body	opensea
cg03661949	regulation of small GTPase mediated signal transduction	5.06E-05	0.532168869	0.762941334	0.230772466	5	73082450	ARHGEF28	Body	opensea
cg15340431	regulation of small GTPase mediated signal transduction	5.28E-05	0.687366243	0.903158702	0.215792459	15	86040528	AKAP13	Body	opensea
cg12733306	regulation of small GTPase mediated signal transduction	5.30E-05	0.874041293	0.60927073	-0.264770564	3	78781393	ROBO1	Body	opensea
cg12669543	regulation of small GTPase mediated signal transduction	5.32E-05	0.316100197	0.585062953	0.268962756	3	9225565	SRGAP3	Body	opensea
cg22209302	regulation of small GTPase mediated signal transduction	5.40E-05	0.633408675	0.839377782	0.205969107	2	102445628	MAP4K4	Body	opensea
cg21827912	regulation of small GTPase mediated signal transduction	5.44E-05	0.357951684	0.574210612	0.216258928	4	86763803	ARHGAP24	Body	opensea
cg05608790	regulation of small GTPase mediated signal transduction	5.45E-05	0.285973956	0.541199093	0.255225137	7	69427388	AUTS2	Body	opensea
cg23699144	regulation of small GTPase mediated signal transduction	5.47E-05	0.771436474	0.556345046	-0.215091428	1	232644483	SIPA1L2	Body	opensea
cg19306380	regulation of small GTPase mediated signal transduction	5.71E-05	0.047945108	0.335847988	0.28790288	1	228463260	OBSCN	Body	island
cg24723798	regulation of small GTPase mediated signal transduction	5.72E-05	0.55238521	0.777612629	0.225227419	2	242339756	FARP2	Body	opensea
cg15205204	regulation of small GTPase mediated signal transduction	5.82E-05	0.135492853	0.339674364	0.204181511	1	6545172	PLEKHG5	5'UTR	island
cg04907746	regulation of small GTPase mediated signal transduction	5.92E-05	0.701733138	0.482780667	-0.218952471	4	36246675	ARAP2	TSS1500	shore
cg03876150	regulation of small GTPase mediated signal transduction	6.27E-05	0.40321469	0.624437113	0.221222422	2	102369368	MAP4K4	Body	opensea
cg18109495	regulation of small GTPase mediated signal transduction	6.31E-05	0.557026516	0.775586227	0.218559711	5	14439802	TRIO	Body	opensea
cg07311413	regulation of small GTPase mediated signal transduction	6.40E-05	0.434947427	0.679026165	0.244078738	13	99057551	FARP1	Body	opensea
cg06972903	regulation of small GTPase mediated signal transduction	6.59E-05	0.350378019	0.603785444	0.253407425	1	6580525	PLEKHG5	TSS1500	opensea
cg26139080	regulation of small GTPase mediated signal transduction	6.65E-05	0.294153922	0.499576552	0.20542263	11	47293733	MADD	5'UTR	shore
cg09779687	regulation of small GTPase mediated signal transduction	6.68E-05	0.16102903	0.404933462	0.243904432	9	128307665	MAPKAP1	Body	opensea
cg18167201	regulation of small GTPase mediated signal transduction	6.91E-05	0.276909286	0.509348648	0.232439363	20	47276700	PREX1	Body	opensea
cg09751451	regulation of small GTPase mediated signal transduction	7.08E-05	0.507419794	0.778324539	0.270904745	3	124240030	KALRN	Body	opensea
cg21156985	regulation of small GTPase mediated signal transduction	7.13E-05	0.411994421	0.659888504	0.247894083	1	156844911	NTRK1	Body	opensea
cg17703135	regulation of small GTPase mediated signal transduction	7.27E-05	0.920298733	0.702866166	-0.217432567	22	23536228	BCR	Body	opensea
cg11553385	regulation of small GTPase mediated signal transduction	7.27E-05	0.564680372	0.80821561	0.243535238	5	14429386	TRIO	Body	opensea
cg01138171	regulation of small GTPase mediated signal transduction	7.28E-05	0.613242595	0.829611163	0.216368568	2	131724244	ARHGEF4	Body	shelf
cg04184807	regulation of small GTPase mediated signal transduction	7.44E-05	0.444025608	0.663142207	0.219116599	9	128231148	MAPKAP1	Body	opensea
cg10515967	regulation of small GTPase mediated signal transduction	7.67E-05	0.138520424	0.351999023	0.213478599	9	126400009	DENND1A	Body	opensea
cg16539741	regulation of small GTPase mediated signal transduction	7.74E-05	0.387489946	0.595944213	0.208454267	7	29359435	CHN2	Body	opensea
cg16920446	regulation of small GTPase mediated signal transduction	8.05E-05	0.435229125	0.646398959	0.211169834	17	987173	ABR	Body	opensea
cg21564588	regulation of small GTPase mediated signal transduction	8.13E-05	0.360270013	0.61757121	0.257301197	6	138580291	ARFGEF3	Body	opensea
cg18254586	regulation of small GTPase mediated signal transduction	8.21E-05	0.455780092	0.662506567	0.206726475	5	142208412	ARHGAP26	Body	opensea
cg23788454	regulation of small GTPase mediated signal transduction	8.36E-05	0.624028773	0.845320957	0.221292184	17	30484438	RHOT1	5'UTR	opensea
cg20698667	regulation of small GTPase mediated signal transduction	8.37E-05	0.4540701	0.677241387	0.223171287	1	218523325	TGFB2	Body	shelf
cg20525164	regulation of small GTPase mediated signal transduction	8.46E-05	0.384166176	0.588671729	0.204505552	3	119099857	ARHGAP31	Body	opensea
cg15088912	regulation of small GTPase mediated signal transduction	8.64E-05	0.12552933	0.340722348	0.215193018	13	48987465	LPAR6	1stExon	opensea
cg15922394	regulation of small GTPase mediated signal transduction	8.85E-05	0.500003755	0.732910763	0.232907008	17	29421236	NF1	TSS1500	shore
cg05973028	regulation of small GTPase mediated signal transduction	9.31E-05	0.151648193	0.411328033	0.25967984	8	56805707	LYN	5'UTR	opensea
cg19030814	regulation of small GTPase mediated signal transduction	9.58E-05	0.559117062	0.792991191	0.233874129	1	232600205	SIPA1L2	Body	opensea
cg22396755	regulation of small GTPase mediated signal transduction	9.78E-05	0.150164793	0.401563667	0.251398874	1	21995097	RAP1GAP	5'UTR	island
cg26127113	regulation of small GTPase mediated signal transduction	0.000103966	0.652595476	0.876502546	0.22390707	15	57799854	CGNL1	Body	opensea
cg04346477	regulation of small GTPase mediated signal transduction	0.000107085	0.305337071	0.508462691	0.203125621	1	21958989	RAP1GAP	Body	opensea
cg21845988	regulation of small GTPase mediated signal transduction	0.000116718	0.543621177	0.789834431	0.246213254	13	111792593	ARHGEF7	Body	opensea
cg04351205	regulation of small GTPase mediated signal transduction	0.000118181	0.694986173	0.439622139	-0.255364034	2	143886326	ARHGAP15	TSS1500	opensea
cg13279718	regulation of small GTPase mediated signal transduction	0.00011853	0.650032285	0.886223112	0.236190827	10	112724408	SHOC2	1stExon	opensea
cg12221970	regulation of small GTPase mediated signal transduction	0.000124034	0.666986112	0.87170786	0.204721748	1	226884832	ITPKB	Body	opensea
cg14635531	regulation of small GTPase mediated signal transduction	0.000124797	0.46749241	0.69644636	0.22895395	10	43733215	RASGEF1A	5'UTR	opensea
cg17438250	regulation of small GTPase mediated signal transduction	0.000128847	0.407834262	0.679088436	0.271254174	3	14949450	FGD5	Body	opensea
cg07832343	regulation of small GTPase mediated signal transduction	0.000132772	0.778153627	0.551714334	-0.226439293	9	126516296	DENND1A	Body	opensea
cg13407144	regulation of small GTPase mediated signal transduction	0.000136149	0.551170617	0.783252165	0.232081548	10	33468337	NRP1	3'UTR	opensea
cg04348422	regulation of small GTPase mediated signal transduction	0.000140859	0.510232459	0.732588209	0.22235575	19	38913270	RASGRP4	Body	opensea
cg08879099	regulation of small GTPase mediated signal transduction	0.000147725	0.824355246	0.603479996	-0.220875249	6	30707982	FLOT1	Body	shelf
cg16811453	regulation of small GTPase mediated signal transduction	0.000147725	0.15865951	0.362026841	0.203367331	4	106545888	ARHGEF38	Body	opensea
cg05771472	regulation of small GTPase mediated signal transduction	0.000154445	0.606557457	0.80858829	0.202030833	5	14429708	TRIO	Body	opensea
cg14104100	regulation of small GTPase mediated signal transduction	0.000169463	0.432675604	0.688397654	0.25572205	14	72168951	SIPA1L1	Body	opensea
cg17122582	regulation of small GTPase mediated signal transduction	0.000169724	0.4141169	0.622060713	0.207943813	2	102380604	MAP4K4	Body	opensea
cg06705237	regulation of small GTPase mediated signal transduction	0.000170284	0.557990494	0.768631225	0.21064073	9	97402555	FBP1	TSS200	shore
cg14702629	regulation of small GTPase mediated signal transduction	0.000171029	0.32343596	0.558090463	0.234654503	15	38844748	RASGRP1	Body	opensea
cg02129597	regulation of small GTPase mediated signal transduction	0.000171774	0.388526001	0.619181778	0.230655777	17	36624613	ARHGAP23	Body	shelf
cg00874463	regulation of small GTPase mediated signal transduction	0.000176341	0.43977996	0.651861987	0.212082028	15	57797518	CGNL1	Body	opensea
cg25415474	regulation of small GTPase mediated signal transduction	0.00017649	0.321363186	0.589652829	0.268289643	15	57789410	CGNL1	Body	opensea
cg01233392	regulation of small GTPase mediated signal transduction	0.000180462	0.320155729	0.538506398	0.218350669	1	85665444	SYDE2	Body	shore
cg24892069	regulation of small GTPase mediated signal transduction	0.000184827	0.12117082	0.368181031	0.247010211	10	33562205	NRP1	Body	opensea
cg19965644	regulation of small GTPase mediated signal transduction	0.000197957	0.340437545	0.572608552	0.232171007	13	99083369	FARP1	Body	opensea
cg22007788	regulation of small GTPase mediated signal transduction	0.000208567	0.415745439	0.644461158	0.228715719	3	56859796	ARHGEF3	Body	opensea
cg18881768	regulation of small GTPase mediated signal transduction	0.000211522	0.171045305	0.374406175	0.203360869	3	182982918	MCF2L2	Body	opensea
cg02609800	regulation of small GTPase mediated signal transduction	0.000215074	0.835185327	0.602510148	-0.232675179	4	20466365	SLIT2	Body	opensea
cg20970439	regulation of small GTPase mediated signal transduction	0.000218159	0.926230129	0.720230985	-0.205999144	12	64361279	SRGAP1	Body	opensea
cg17898737	regulation of small GTPase mediated signal transduction	0.000223439	0.594434318	0.842745759	0.24831144	7	69459947	AUTS2	Body	opensea
cg14467816	regulation of small GTPase mediated signal transduction	0.000225768	0.864007028	0.601397834	-0.262609194	3	78841760	ROBO1	Body	opensea
cg13619723	regulation of small GTPase mediated signal transduction	0.00025043	0.367724174	0.57721769	0.209493516	6	138548861	ARFGEF3	Body	opensea
cg04396378	regulation of small GTPase mediated signal transduction	0.000255041	0.617198151	0.844117636	0.226919485	2	39183834	ARHGEF33	Body	shelf
cg17523488	regulation of small GTPase mediated signal transduction	0.000255085	0.614757858	0.830776982	0.216019125	6	47469225	CD2AP	Body	opensea
cg13163169	regulation of small GTPase mediated signal transduction	0.000255425	0.658273668	0.876392321	0.218118653	19	10859490	DNM2	Body	opensea
cg18487029	regulation of small GTPase mediated signal transduction	0.0002683	0.800705797	0.589398501	-0.211307296	7	29385855	CHN2	Body	opensea
cg02823332	regulation of small GTPase mediated signal transduction	0.00027487	0.86481728	0.628061121	-0.236756159	2	143941618	ARHGAP15	Body	opensea
cg11875421	regulation of small GTPase mediated signal transduction	0.000279117	0.293342723	0.53379645	0.240453726	9	133709810	ABL1	TSS1500	shore
cg10565812	regulation of small GTPase mediated signal transduction	0.000288985	0.626204388	0.841962355	0.215757967	13	34019172	STARD13	Body	opensea
cg13788381	regulation of small GTPase mediated signal transduction	0.000310473	0.645084205	0.854237519	0.209153314	1	17907265	ARHGEF10L	Body	opensea
cg11521720	regulation of small GTPase mediated signal transduction	0.000316641	0.96647531	0.6900104	-0.27646491	4	175206750	FBXO8	TSS1500	shore
cg18491572	regulation of small GTPase mediated signal transduction	0.000323852	0.503197393	0.714135585	0.210938192	3	119084577	ARHGAP31	Body	opensea
cg04685975	regulation of small GTPase mediated signal transduction	0.000328788	0.358043126	0.606330106	0.24828698	17	73379493	GRB2	Body	opensea
cg12292925	regulation of small GTPase mediated signal transduction	0.000330315	0.510967399	0.746106796	0.235139397	4	40194123	RHOH	TSS1500	opensea
cg08781425	regulation of small GTPase mediated signal transduction	0.000330626	0.573183851	0.779557202	0.206373351	7	29382602	CHN2	Body	opensea
cg23389369	regulation of small GTPase mediated signal transduction	0.000331116	0.678739204	0.908132176	0.229392971	2	242372343	FARP2	Body	opensea
cg03843724	regulation of small GTPase mediated signal transduction	0.000340088	0.426806061	0.658155133	0.231349071	3	13038019	IQSEC1	Body	shore
cg13364003	regulation of small GTPase mediated signal transduction	0.000343397	0.297028471	0.502740135	0.205711664	1	178816963	RALGPS2	Body	opensea
cg24618955	regulation of small GTPase mediated signal transduction	0.000352902	0.200464096	0.407551025	0.207086929	3	9268225	SRGAP3	Body	opensea
cg25523580	regulation of small GTPase mediated signal transduction	0.000369532	0.507216744	0.708127617	0.200910873	7	5000219	MMD2	TSS1500	shore
cg19161497	regulation of small GTPase mediated signal transduction	0.000375525	0.283398423	0.502612604	0.219214181	7	29367628	CHN2	Body	opensea
cg23454284	regulation of small GTPase mediated signal transduction	0.000388937	0.702692183	0.478719556	-0.223972627	17	935685	ABR	Body	shore
cg18997400	regulation of small GTPase mediated signal transduction	0.000398964	0.474444699	0.684789728	0.210345028	3	56874555	ARHGEF3	Body	opensea
cg00610748	regulation of small GTPase mediated signal transduction	0.000399692	0.560962261	0.764705595	0.203743334	13	111935077	ARHGEF7	Body	shore
cg02093006	regulation of small GTPase mediated signal transduction	0.00040917	0.437086869	0.683262543	0.246175675	10	32201942	ARHGAP12	5'UTR	opensea
cg00781208	regulation of small GTPase mediated signal transduction	0.000411964	0.137594917	0.339004958	0.20141004	12	64433590	SRGAP1	Body	opensea
cg20497682	regulation of small GTPase mediated signal transduction	0.000414648	0.28642401	0.490705161	0.204281151	13	33858444	STARD13	Body	opensea
cg05915089	regulation of small GTPase mediated signal transduction	0.000432651	0.603844682	0.845290246	0.241445565	13	33690615	STARD13	Body	opensea
cg00578909	regulation of small GTPase mediated signal transduction	0.000463642	0.301913735	0.509278797	0.207365062	1	206630667	SRGAP2	Body	opensea
cg00543684	regulation of small GTPase mediated signal transduction	0.000494574	0.637287963	0.839354095	0.202066133	13	113652980	MCF2L	Body	shelf
cg10532807	regulation of small GTPase mediated signal transduction	0.000525119	0.770484232	0.56321719	-0.207267043	17	935766	ABR	Body	shore
cg11323203	regulation of small GTPase mediated signal transduction	0.000539881	0.541558262	0.752222911	0.21066465	7	29236387	CHN2	TSS1500	shore
cg17163538	regulation of small GTPase mediated signal transduction	0.000554046	0.406994143	0.608333017	0.201338873	9	113799638	LPAR1	5'UTR	shore
cg20132513	regulation of small GTPase mediated signal transduction	0.00056626	0.467201396	0.720606183	0.253404787	5	72974479	ARHGEF28	5'UTR	opensea
cg09470010	regulation of small GTPase mediated signal transduction	0.000623047	0.804138201	0.587844385	-0.216293816	10	104094152	GBF1	Body	opensea
cg05808057	regulation of small GTPase mediated signal transduction	0.0006383	0.737548461	0.535086215	-0.202462246	19	38490458	SIPA1L3	5'UTR	opensea
cg14003853	regulation of small GTPase mediated signal transduction	0.000640192	0.254370466	0.47335451	0.218984045	15	86250370	AKAP13	Body	opensea
cg15007963	regulation of small GTPase mediated signal transduction	0.000645152	0.3795104	0.621348296	0.241837896	15	57803078	CGNL1	Body	opensea
cg24611083	regulation of small GTPase mediated signal transduction	0.000687713	0.551728217	0.7548258	0.203097583	3	124691085	HEG1	Body	opensea
cg14185229	regulation of small GTPase mediated signal transduction	0.000709966	0.304712701	0.513593625	0.208880923	19	46098784	GPR4	5'UTR	shelf
cg17160838	regulation of small GTPase mediated signal transduction	0.000789507	0.574321577	0.775170449	0.200848873	7	103358646	RELN	Body	opensea
cg13412754	regulation of small GTPase mediated signal transduction	0.000943251	0.329851206	0.571909798	0.242058593	9	128307578	MAPKAP1	Body	opensea
cg13810673	regulation of small GTPase mediated signal transduction	0.00094746	0.668172797	0.447851575	-0.220321222	14	88473038	GPR65	5'UTR	opensea
cg25552380	regulation of small GTPase mediated signal transduction	0.000991212	0.476607631	0.701926998	0.225319367	11	125838584	CDON	Body	opensea
cg09631123	regulation of small GTPase mediated signal transduction	0.000997476	0.758337181	0.526694403	-0.231642778	1	232644166	SIPA1L2	Body	opensea
cg06150574	regulation of small GTPase mediated signal transduction	0.001010403	0.364449416	0.601902412	0.237452997	3	56852768	ARHGEF3	Body	opensea
cg13576593	regulation of small GTPase mediated signal transduction	0.00105309	0.377489843	0.606714196	0.229224354	12	15774321	EPS8	Body	opensea
cg00640622	regulation of small GTPase mediated signal transduction	0.001165476	0.828307424	0.622651497	-0.205655926	2	144020044	ARHGAP15	Body	opensea
cg22390693	regulation of small GTPase mediated signal transduction	0.001206223	0.508157596	0.725723919	0.217566323	9	128255980	MAPKAP1	Body	opensea
cg20371285	regulation of small GTPase mediated signal transduction	0.001207051	0.295981185	0.506642695	0.21066151	8	32192506	NRG1	Body	opensea
cg22305826	regulation of small GTPase mediated signal transduction	0.00122655	0.449285537	0.675712797	0.22642726	8	32425281	NRG1	Body	opensea
cg26017679	regulation of small GTPase mediated signal transduction	0.00124319	0.969211767	0.755713298	-0.213498469	4	148936704	ARHGAP10	Body	opensea
cg25484418	regulation of small GTPase mediated signal transduction	0.001274286	0.723867858	0.498364589	-0.225503269	2	143899526	ARHGAP15	5'UTR	opensea
cg19997606	regulation of small GTPase mediated signal transduction	0.001318417	0.840358375	0.615566529	-0.224791846	15	57842346	CGNL1	3'UTR	opensea
cg12491797	regulation of small GTPase mediated signal transduction	0.001385224	0.49931345	0.730911845	0.231598395	14	72168943	SIPA1L1	Body	opensea
cg21425296	regulation of small GTPase mediated signal transduction	0.001438649	0.444693431	0.648448152	0.203754721	3	123967656	KALRN	Body	opensea
cg15272979	regulation of small GTPase mediated signal transduction	0.001546413	0.252450148	0.453241382	0.200791234	3	124326148	KALRN	Body	opensea
cg25322626	regulation of small GTPase mediated signal transduction	0.001710813	0.510841238	0.723904972	0.213063734	7	69227635	AUTS2	Body	opensea
cg08695376	regulation of small GTPase mediated signal transduction	0.001723118	0.483371715	0.710034105	0.226662391	10	62661627	RHOBTB1	Body	opensea
cg10086072	regulation of small GTPase mediated signal transduction	0.001748596	0.349829824	0.557044395	0.20721457	9	113775835	LPAR1	5'UTR	opensea
cg06526832	regulation of small GTPase mediated signal transduction	0.001768012	0.57012357	0.797552873	0.227429303	9	126349160	DENND1A	Body	opensea
cg15721764	regulation of small GTPase mediated signal transduction	0.001781921	0.352118185	0.598784305	0.24666612	9	126405197	DENND1A	Body	opensea
cg00515905	regulation of small GTPase mediated signal transduction	0.001790754	0.476594695	0.689598574	0.213003879	1	110306507	EPS8L3	5'UTR	opensea
cg06816518	regulation of small GTPase mediated signal transduction	0.001832948	0.742689203	0.505616296	-0.237072907	1	6531152	PLEKHG5	Body	island
cg13895596	regulation of small GTPase mediated signal transduction	0.001917102	0.851709557	0.650766962	-0.200942595	5	142293846	ARHGAP26	Body	opensea
cg24636216	regulation of small GTPase mediated signal transduction	0.001939027	0.574798722	0.779994195	0.205195473	6	139135259	ECT2L	Body	opensea
cg09073643	regulation of small GTPase mediated signal transduction	0.001945127	0.464486767	0.675160047	0.21067328	8	32607370	NRG1	Body	opensea
cg26977176	regulation of small GTPase mediated signal transduction	0.002029585	0.319681369	0.545348649	0.22566728	2	131730274	ARHGEF4	Body	opensea
cg25851921	regulation of small GTPase mediated signal transduction	0.002084289	0.573261424	0.774808003	0.201546579	3	124729355	HEG1	Body	opensea
cg15149179	regulation of small GTPase mediated signal transduction	0.002535272	0.862707909	0.659780293	-0.202927615	2	175839082	CHN1	Body	opensea
cg17879774	regulation of small GTPase mediated signal transduction	0.00264854	0.31676097	0.529471369	0.212710398	12	95496740	FGD6	Body	opensea
cg17621241	regulation of small GTPase mediated signal transduction	0.002748571	0.901259732	0.699143875	-0.202115856	13	113622038	MCF2L	TSS1500	shore
cg20138224	regulation of small GTPase mediated signal transduction	0.003072547	0.137508127	0.343167145	0.205659018	8	68897266	PREX2	Body	opensea
cg00082332	regulation of small GTPase mediated signal transduction	0.003150104	0.767576514	0.558861384	-0.20871513	5	130607499	CDC42SE2	5'UTR	opensea
cg19958721	regulation of small GTPase mediated signal transduction	0.003165914	0.842400227	0.614253844	-0.228146383	2	144455439	ARHGAP15	Body	opensea
cg22155655	regulation of small GTPase mediated signal transduction	0.003199351	0.731375908	0.526569965	-0.204805943	7	29389575	CHN2	Body	opensea
cg08104132	regulation of small GTPase mediated signal transduction	0.003521014	0.379198841	0.579938692	0.200739851	15	86106591	AKAP13	Body	opensea
cg25630875	regulation of small GTPase mediated signal transduction	0.003608805	0.876254678	0.671740994	-0.204513684	22	23593187	BCR	Body	opensea
cg23372542	regulation of small GTPase mediated signal transduction	0.003663973	0.846181666	0.644067181	-0.202114485	3	79054432	ROBO1	Body	opensea
cg13680468	regulation of small GTPase mediated signal transduction	0.003713748	0.497581934	0.714849275	0.217267341	2	241544666	GPR35	TSS200	opensea
cg18972676	regulation of small GTPase mediated signal transduction	0.004046565	0.3953008	0.625402722	0.230101922	22	40784025	SGSM3	5'UTR	opensea
cg25803199	regulation of small GTPase mediated signal transduction	0.004243794	0.591165831	0.795935478	0.204769647	7	29420966	CHN2	Body	opensea
cg25728206	regulation of small GTPase mediated signal transduction	0.004539242	0.381354836	0.584056534	0.202701698	10	49734874	ARHGAP22	Body	shelf
cg05104189	regulation of small GTPase mediated signal transduction	0.004643859	0.516995122	0.727552624	0.210557502	6	155475642	TIAM2	Body	opensea
cg18379793	regulation of small GTPase mediated signal transduction	0.004836975	0.321690165	0.525413339	0.203723174	13	111868162	ARHGEF7	5'UTR	opensea
cg24698979	regulation of small GTPase mediated signal transduction	0.004996581	0.201768683	0.405137839	0.203369156	17	36666093	ARHGAP23	Body	island
cg11283152	regulation of small GTPase mediated signal transduction	0.005297496	0.518368525	0.722542857	0.204174332	10	62749211	RHOBTB1	Body	opensea
cg06072734	regulation of small GTPase mediated signal transduction	0.006823721	0.797156672	0.594293906	-0.202862766	2	143929802	ARHGAP15	Body	opensea
cg08987758	regulation of small GTPase mediated signal transduction	0.00701526	0.795309029	0.587691287	-0.207617742	22	23593559	BCR	Body	opensea
cg00033191	regulation of small GTPase mediated signal transduction	0.007857727	0.603929747	0.804039	0.200109253	14	72168850	SIPA1L1	Body	opensea
cg17152355	regulation of small GTPase mediated signal transduction	0.008331457	0.333725832	0.53489609	0.201170258	15	86106647	AKAP13	Body	opensea
cg106106851	regulation of GTPase activity	7.87E-11	0.258799196	0.620780202	0.361981006	4	40193301	RHOH	TSS1500	opensea
cg082199291	regulation of GTPase activity	3.96E-10	0.387491934	0.771348471	0.383856538	5	142562353	ARHGAP26	Body	opensea
cg11374256	regulation of GTPase activity	5.43E-10	0.487535363	0.765231427	0.277696064	8	144888445	SCRIB	Body	shore
cg08800140	regulation of GTPase activity	5.72E-10	0.247832558	0.562414513	0.314581955	2	228374652	AGFG1	Body	opensea
cg267663731	regulation of GTPase activity	7.13E-10	0.183888324	0.424902272	0.241013948	11	75063913	ARRB1	TSS1500	shore
cg21797564	regulation of GTPase activity	9.53E-10	0.212311162	0.650495529	0.438184367	5	75767021	IQGAP2	Body	opensea
cg256171001	regulation of GTPase activity	9.67E-10	0.549549266	0.819384747	0.269835481	10	32176403	ARHGAP12	Body	opensea
cg144894041	regulation of GTPase activity	1.21E-09	0.286625296	0.656899203	0.370273907	1	108325281	VAV3	Body	opensea
cg07967207	regulation of GTPase activity	1.57E-09	0.51415334	0.744262297	0.230108957	17	5189032	RABEP1	Body	shelf
cg189630321	regulation of GTPase activity	2.00E-09	0.40766964	0.837644199	0.429974558	9	126440583	DENND1A	Body	opensea
cg113881541	regulation of GTPase activity	2.56E-09	0.448344623	0.834431869	0.386087246	9	126440730	DENND1A	Body	opensea
cg006371731	regulation of GTPase activity	2.75E-09	0.404366037	0.772989585	0.368623547	4	40191944	RHOH	TSS1500	opensea
cg03067884	regulation of GTPase activity	3.09E-09	0.422591163	0.732778696	0.310187533	22	32267053	DEPDC5	Body	opensea
cg01044293	regulation of GTPase activity	3.20E-09	0.338544813	0.684046036	0.345501223	2	173296469	ITGA6	Body	shelf
cg19668315	regulation of GTPase activity	4.04E-09	0.421764831	0.73654204	0.314777209	5	106988446	EFNA5	Body	opensea
cg02058469	regulation of GTPase activity	4.20E-09	0.60304876	0.88138902	0.27834026	3	17462505	TBC1D5	Body	opensea
cg055034331	regulation of GTPase activity	9.80E-09	0.399368095	0.710430752	0.311062658	19	42409117	ARHGEF1	Body	shore
cg09288230	regulation of GTPase activity	1.09E-08	0.294844595	0.530050139	0.235205544	2	173327370	ITGA6	Body	opensea
cg08227615	regulation of GTPase activity	1.23E-08	0.212150375	0.448413033	0.236262659	15	52429715	GNB5	Body	opensea
cg19374194	regulation of GTPase activity	1.75E-08	0.465467815	0.771591376	0.306123561	12	107184186	RIC8B	Body	opensea
cg00344734	regulation of GTPase activity	1.98E-08	0.360142616	0.688808841	0.328666225	9	80469549	GNAQ	Body	opensea
cg111843581	regulation of GTPase activity	2.03E-08	0.342106224	0.57640619	0.234299965	1	157010623	ARHGEF11	Body	opensea
cg242999131	regulation of GTPase activity	2.29E-08	0.422204798	0.744602837	0.32239804	19	42408316	ARHGEF1	Body	island
cg083412781	regulation of GTPase activity	2.47E-08	0.455529644	0.732979209	0.277449565	15	79283460	RASGRF1	Body	opensea
cg089923621	regulation of GTPase activity	2.97E-08	0.589670749	0.885619708	0.295948959	22	40768576	SGSM3	5'UTR	shore
cg036904341	regulation of GTPase activity	3.57E-08	0.265163004	0.633964168	0.368801164	10	32154337	ARHGAP12	Body	opensea
cg169573381	regulation of GTPase activity	3.69E-08	0.183417968	0.488841829	0.305423861	7	29376979	CHN2	Body	opensea
cg16257560	regulation of GTPase activity	4.34E-08	0.225760271	0.561012691	0.33525242	11	10108858	SBF2	Body	opensea
cg208171331	regulation of GTPase activity	4.63E-08	0.520299333	0.820277282	0.29997795	1	94681934	ARHGAP29	Body	opensea
cg23677426	regulation of GTPase activity	5.02E-08	0.487984478	0.857516536	0.369532058	2	101727028	TBC1D8	Body	opensea
cg022916191	regulation of GTPase activity	5.82E-08	0.489825138	0.710283301	0.220458163	5	142203736	ARHGAP26	Body	opensea
cg266217801	regulation of GTPase activity	6.56E-08	0.459749696	0.73439489	0.274645194	12	113547430	RASAL1	Body	shelf
cg06926140	regulation of GTPase activity	6.75E-08	0.582916115	0.913639634	0.330723519	2	101697025	TBC1D8	Body	opensea
cg275361681	regulation of GTPase activity	8.26E-08	0.391641066	0.681821768	0.290180702	6	129984778	ARHGAP18	Body	opensea
cg202179711	regulation of GTPase activity	9.84E-08	0.362614717	0.652277768	0.289663051	10	33244681	ITGB1	5'UTR	shore
cg011480981	regulation of GTPase activity	1.14E-07	0.449539281	0.736023487	0.286484205	2	102383972	MAP4K4	Body	opensea
cg184615281	regulation of GTPase activity	1.23E-07	0.073760407	0.286574442	0.212814035	13	33781805	STARD13	Body	opensea
cg263425371	regulation of GTPase activity	1.32E-07	0.412421319	0.64021039	0.227789071	11	74987590	ARRB1	Body	opensea
cg038381561	regulation of GTPase activity	1.45E-07	0.266261002	0.516909733	0.25064873	9	124513120	DAB2IP	Body	opensea
cg12251111	regulation of GTPase activity	1.47E-07	0.341083163	0.594202263	0.2531191	17	34328592	CCL15	1stExon	opensea
cg10583160	regulation of GTPase activity	1.61E-07	0.538199744	0.878435488	0.340235744	20	18515157	SEC23B	Body	opensea
cg11727053	regulation of GTPase activity	1.71E-07	0.360769136	0.634305383	0.273536247	4	26703062	TBC1D19	Body	opensea
cg202940801	regulation of GTPase activity	1.84E-07	0.27367537	0.571967425	0.298292055	1	17932629	ARHGEF10L	Body	opensea
cg25608041	regulation of GTPase activity	2.12E-07	0.156038021	0.390631821	0.2345938	4	37891834	TBC1D1	TSS1500	island
cg249540701	regulation of GTPase activity	2.15E-07	0.496586739	0.776104324	0.279517585	7	29270878	CHN2	Body	opensea
cg16684992	regulation of GTPase activity	2.27E-07	0.34772793	0.639956288	0.292228358	17	2506220	PAFAH1B1	5'UTR	opensea
cg13452405	regulation of GTPase activity	2.38E-07	0.300012688	0.588745479	0.288732791	4	6920012	TBC1D14	5'UTR	opensea
cg09575997	regulation of GTPase activity	2.53E-07	0.443225717	0.709603852	0.266378135	8	141714834	PTK2	Body	opensea
cg27615574	regulation of GTPase activity	2.92E-07	0.411456497	0.639083144	0.227626647	9	125708440	RABGAP1	5'UTR	opensea
cg267482651	regulation of GTPase activity	3.31E-07	0.512912917	0.823060182	0.310147265	4	40191785	RHOH	TSS1500	opensea
cg16318729	regulation of GTPase activity	3.38E-07	0.660817301	0.910638937	0.249821637	17	59302659	BCAS3	Body	opensea
cg26531432	regulation of GTPase activity	3.55E-07	0.228923917	0.527539721	0.298615804	1	174846466	RABGAP1L	5'UTR	opensea
cg12594615	regulation of GTPase activity	3.66E-07	0.575697145	0.814975451	0.239278306	2	101643137	TBC1D8	Body	opensea
cg209858021	regulation of GTPase activity	3.73E-07	0.147949884	0.399199829	0.251249945	7	29489562	CHN2	Body	opensea
cg25644284	regulation of GTPase activity	3.89E-07	0.446864588	0.732603551	0.285738963	2	235903440	SH3BP4	5'UTR	opensea
cg164795101	regulation of GTPase activity	3.94E-07	0.59275597	0.850698302	0.257942332	19	38431818	SIPA1L3	5'UTR	opensea
cg032700531	regulation of GTPase activity	4.37E-07	0.263647943	0.516469778	0.252821835	12	95567861	FGD6	Body	opensea
cg145002111	regulation of GTPase activity	4.52E-07	0.26753687	0.549542167	0.282005297	20	20391461	RALGAPA2	Body	opensea
cg04460364	regulation of GTPase activity	4.61E-07	0.439187082	0.73443107	0.295243989	17	8370017	NDEL1	Body	opensea
cg05770363	regulation of GTPase activity	4.66E-07	0.301826046	0.647878692	0.346052645	9	125709856	RABGAP1	5'UTR	opensea
cg11330155	regulation of GTPase activity	4.66E-07	0.187740649	0.528547447	0.340806798	13	47179523	LRCH1	Body	opensea
cg106541141	regulation of GTPase activity	4.79E-07	0.283580921	0.516897887	0.233316966	9	95715251	FGD3	5'UTR	opensea
cg085471371	regulation of GTPase activity	4.82E-07	0.239011343	0.446056434	0.20704509	20	47367586	PREX1	Body	opensea
cg10667794	regulation of GTPase activity	4.98E-07	0.204555328	0.451816019	0.247260691	12	109095809	CORO1C	5'UTR	opensea
cg16127496	regulation of GTPase activity	4.98E-07	0.485849391	0.719498129	0.233648737	1	197590161	DENND1B	Body	opensea
cg12197991	regulation of GTPase activity	5.88E-07	0.381684382	0.716410485	0.334726103	9	312854	DOCK8	Body	opensea
cg019727451	regulation of GTPase activity	6.35E-07	0.42793584	0.648754782	0.220818942	1	156843854	NTRK1	Body	opensea
cg27606137	regulation of GTPase activity	6.78E-07	0.251983324	0.538312191	0.286328868	4	37891816	TBC1D1	TSS1500	island
cg05513775	regulation of GTPase activity	7.01E-07	0.393179818	0.694747282	0.301567465	1	174964265	RABGAP1L	3'UTR	opensea
cg05279513	regulation of GTPase activity	7.21E-07	0.16698903	0.457637126	0.290648096	11	9880619	SBF2	Body	opensea
cg037622441	regulation of GTPase activity	7.66E-07	0.401635795	0.696161416	0.294525621	19	6806893	VAV1	Body	opensea
cg063903911	regulation of GTPase activity	7.94E-07	0.087751426	0.347020671	0.259269244	19	47458160	ARHGAP35	Body	opensea
cg13815212	regulation of GTPase activity	8.00E-07	0.365903586	0.679653477	0.313749892	17	59018561	BCAS3	Body	opensea
cg169705961	regulation of GTPase activity	8.08E-07	0.518901741	0.796489194	0.277587453	17	29685221	NF1	Body	opensea
cg188135451	regulation of GTPase activity	8.34E-07	0.249742714	0.468736791	0.218994077	3	9167185	SRGAP3	Body	opensea
cg063933401	regulation of GTPase activity	8.67E-07	0.62093174	0.83375744	0.2128257	15	38833471	RASGRP1	Body	opensea
cg24841310	regulation of GTPase activity	8.78E-07	0.632798265	0.838555157	0.205756892	8	131316336	ASAP1	Body	opensea
cg11236296	regulation of GTPase activity	8.79E-07	0.494242779	0.698857199	0.204614421	2	235961622	SH3BP4	Body	opensea
cg20733303	regulation of GTPase activity	9.86E-07	0.157305608	0.365952781	0.208647173	8	131432024	ASAP1	5'UTR	opensea
cg11213736	regulation of GTPase activity	1.02E-06	0.260880723	0.520733935	0.259853212	9	128059741	GAPVD1	TSS1500	opensea
cg03050127	regulation of GTPase activity	1.02E-06	0.13381753	0.365678544	0.231861014	17	59413660	BCAS3	Body	opensea
cg03582442	regulation of GTPase activity	1.07E-06	0.242794752	0.491470146	0.248675394	1	112169042	RAP1A	5'UTR	opensea
cg00907078	regulation of GTPase activity	1.19E-06	0.66362187	0.893545284	0.229923414	17	34328289	CCL15	Body	opensea
cg141905221	regulation of GTPase activity	1.22E-06	0.163329169	0.420638384	0.257309215	9	124344221	DAB2IP	Body	opensea
cg11807143	regulation of GTPase activity	1.25E-06	0.64125923	0.891845869	0.250586639	6	13326305	TBC1D7	Body	shelf
cg114712981	regulation of GTPase activity	1.25E-06	0.438776445	0.675862838	0.237086393	2	233764083	NGEF	Body	shore
cg05039382	regulation of GTPase activity	1.26E-06	0.498055353	0.746145403	0.24809005	8	25058766	DOCK5	Body	opensea
cg14343337	regulation of GTPase activity	1.27E-06	0.465382751	0.763688449	0.298305698	19	33161082	ANKRD27	5'UTR	opensea
cg228809331	regulation of GTPase activity	1.30E-06	0.404107238	0.614925957	0.210818719	19	42407471	ARHGEF1	Body	shore
cg172087401	regulation of GTPase activity	1.34E-06	0.440849291	0.645227652	0.20437836	17	1011493	ABR	Body	shore
cg27023871	regulation of GTPase activity	1.39E-06	0.543100493	0.807308848	0.264208355	17	80848259	TBCD	Body	opensea
cg20994097	regulation of GTPase activity	1.51E-06	0.501144612	0.710248405	0.209103793	1	151967992	S100A10	TSS1500	shore
cg126552601	regulation of GTPase activity	1.68E-06	0.291337259	0.584309928	0.292972669	5	142562569	ARHGAP26	Body	opensea
cg23743114	regulation of GTPase activity	1.70E-06	0.6656714	0.880372212	0.214700813	17	34328396	CCL15	Body	opensea
cg04589904	regulation of GTPase activity	1.75E-06	0.047444701	0.271000447	0.223555746	10	115802840	ADRB1	TSS1500	shore
cg23200285	regulation of GTPase activity	1.88E-06	0.347044349	0.625810127	0.278765778	7	143092842	EPHA1	Body	opensea
cg15545942	regulation of GTPase activity	1.98E-06	0.778253928	0.463718534	-0.314535394	2	9526703	ASAP2	Body	opensea
cg06287058	regulation of GTPase activity	2.02E-06	0.486834437	0.799236237	0.3124018	19	5957460	RANBP3	Body	opensea
cg03545972	regulation of GTPase activity	2.03E-06	0.150105739	0.396076025	0.245970286	2	9477144	ASAP2	Body	opensea
cg16467082	regulation of GTPase activity	2.03E-06	0.56738232	0.838095448	0.270713129	2	236450996	AGAP1	Body	opensea
cg24027058	regulation of GTPase activity	2.04E-06	0.340611197	0.639040659	0.298429462	2	187349797	ZC3H15	TSS1500	shore
cg14559229	regulation of GTPase activity	2.07E-06	0.594042705	0.844431551	0.250388845	4	160201600	RAPGEF2	Body	opensea
cg079568761	regulation of GTPase activity	2.09E-06	0.486262169	0.728446073	0.242183904	2	233877329	NGEF	5'UTR	opensea
cg16129213	regulation of GTPase activity	2.16E-06	0.657835746	0.905991775	0.24815603	21	33030780	SOD1	TSS1500	shore
cg12418129	regulation of GTPase activity	2.19E-06	0.391290423	0.679961737	0.288671314	2	237026484	AGAP1	Body	shelf
cg247953511	regulation of GTPase activity	2.23E-06	0.538282573	0.766841947	0.228559374	8	68863603	PREX2	TSS1500	shore
cg200845771	regulation of GTPase activity	2.23E-06	0.475741123	0.734277651	0.258536528	13	33780913	STARD13	TSS1500	opensea
cg19821999	regulation of GTPase activity	2.45E-06	0.379311146	0.612017058	0.232705912	2	236520219	AGAP1	Body	opensea
cg169307461	regulation of GTPase activity	2.61E-06	0.497278213	0.738402002	0.241123789	13	33780951	STARD13	TSS1500	opensea
cg25429619	regulation of GTPase activity	2.62E-06	0.131496742	0.409449976	0.277953234	1	174846521	RABGAP1L	5'UTR	opensea
cg061436581	regulation of GTPase activity	2.67E-06	0.387259253	0.665679997	0.278420744	2	233878015	NGEF	TSS200	opensea
cg038772561	regulation of GTPase activity	2.68E-06	0.394371664	0.653060847	0.258689183	4	86683143	ARHGAP24	Body	opensea
cg21336824	regulation of GTPase activity	2.82E-06	0.399628041	0.615319182	0.215691142	6	158297725	SNX9	Body	opensea
cg05430748	regulation of GTPase activity	2.92E-06	0.562021677	0.776596203	0.214574526	7	148508964	EZH2	Body	opensea
cg233955531	regulation of GTPase activity	2.94E-06	0.210625151	0.44750735	0.236882199	5	137290112	FAM13B	Body	opensea
cg028551941	regulation of GTPase activity	3.01E-06	0.635066693	0.867362641	0.232295948	2	233877530	NGEF	5'UTR	opensea
cg147240231	regulation of GTPase activity	3.02E-06	0.693102662	0.915295574	0.222192912	20	47326332	PREX1	Body	opensea
cg15325760	regulation of GTPase activity	3.03E-06	0.340785571	0.580464	0.239678429	9	80347105	GNAQ	Body	opensea
cg013132591	regulation of GTPase activity	3.14E-06	0.512165165	0.759013924	0.246848759	13	111892794	ARHGEF7	Body	opensea
cg274855961	regulation of GTPase activity	3.25E-06	0.339801504	0.580789255	0.240987752	13	111829530	ARHGEF7	Body	opensea
cg136186231	regulation of GTPase activity	3.50E-06	0.400964091	0.672755481	0.27179139	9	126693384	DENND1A	TSS1500	opensea
cg034171801	regulation of GTPase activity	3.51E-06	0.386602727	0.642768213	0.256165486	19	6786319	VAV1	Body	opensea
cg25083763	regulation of GTPase activity	3.53E-06	0.49597119	0.752428143	0.256456953	5	75968406	IQGAP2	Body	opensea
cg263547211	regulation of GTPase activity	3.54E-06	0.658956419	0.878341178	0.21938476	2	39209066	SOS1	3'UTR	opensea
cg06987842	regulation of GTPase activity	3.58E-06	0.330942967	0.58069952	0.249756553	5	169350993	DOCK2	Body	opensea
cg07842960	regulation of GTPase activity	3.71E-06	0.333798448	0.625263907	0.291465459	2	235883510	SH3BP4	5'UTR	opensea
cg02132051	regulation of GTPase activity	3.82E-06	0.411603021	0.66080978	0.24920676	14	73020007	RGS6	Body	opensea
cg195327751	regulation of GTPase activity	4.21E-06	0.274982431	0.551153159	0.276170727	7	29235921	CHN2	TSS1500	shore
cg18503019	regulation of GTPase activity	4.33E-06	0.614487911	0.827015905	0.212527994	10	96202895	TBC1D12	Body	opensea
cg145258971	regulation of GTPase activity	4.37E-06	0.434795629	0.706674913	0.271879284	10	99053150	ARHGAP19	TSS1500	shore
cg14237025	regulation of GTPase activity	4.51E-06	0.373768939	0.612737458	0.238968519	17	34309207	CCL16	TSS1500	opensea
cg123402631	regulation of GTPase activity	4.55E-06	0.567148498	0.805695034	0.238546536	4	148675229	ARHGAP10	Body	opensea
cg241274101	regulation of GTPase activity	4.64E-06	0.484584606	0.705195307	0.220610701	2	233877298	NGEF	5'UTR	opensea
cg04431742	regulation of GTPase activity	4.75E-06	0.299495766	0.512713909	0.213218143	4	3386851	RGS12	Body	opensea
cg23522245	regulation of GTPase activity	4.82E-06	0.539754329	0.806411823	0.266657494	9	116270470	RGS3	Body	opensea
cg08356262	regulation of GTPase activity	5.33E-06	0.551869012	0.794423241	0.242554229	5	75838704	IQGAP2	Body	opensea
cg09943385	regulation of GTPase activity	5.49E-06	0.443097503	0.672750038	0.229652535	2	235910985	SH3BP4	5'UTR	opensea
cg27168042	regulation of GTPase activity	5.50E-06	0.400113965	0.617496898	0.217382933	8	141809398	PTK2	Body	opensea
cg272704121	regulation of GTPase activity	5.60E-06	0.170078398	0.466379395	0.296300998	10	33622332	NRP1	Body	shore
cg02372093	regulation of GTPase activity	5.76E-06	0.415892295	0.67516149	0.259269195	2	228372904	AGFG1	Body	opensea
cg22678073	regulation of GTPase activity	6.00E-06	0.271741405	0.521463836	0.249722431	1	8087421	ERRFI1	TSS1500	shore
cg02533702	regulation of GTPase activity	6.12E-06	0.553535801	0.817434787	0.263898986	9	100988767	TBC1D2	Body	opensea
cg22143766	regulation of GTPase activity	6.33E-06	0.514623875	0.745362155	0.230738279	3	55514421	WNT5A	Body	shore
cg109633141	regulation of GTPase activity	6.64E-06	0.387216064	0.629673537	0.242457473	9	130124002	GARNL3	Body	opensea
cg14211075	regulation of GTPase activity	6.86E-06	0.377307651	0.591490096	0.214182446	9	135818481	TSC1	5'UTR	shore
cg21570811	regulation of GTPase activity	6.92E-06	0.864256603	0.601835736	-0.262420867	4	3362574	RGS12	Body	shelf
cg00122566	regulation of GTPase activity	7.28E-06	0.258611671	0.516926326	0.258314655	17	7244416	ACAP1	Body	opensea
cg112555901	regulation of GTPase activity	7.31E-06	0.587693089	0.805615674	0.217922584	17	986855	ABR	Body	opensea
cg12559925	regulation of GTPase activity	7.53E-06	0.232297507	0.498759167	0.26646166	2	235863365	SH3BP4	5'UTR	shore
cg09912568	regulation of GTPase activity	7.61E-06	0.422354848	0.682060702	0.259705854	22	30700170	TBC1D10A	Body	opensea
cg157377871	regulation of GTPase activity	7.62E-06	0.213000661	0.471399575	0.258398913	3	9140574	SRGAP3	Body	opensea
cg02532717	regulation of GTPase activity	8.00E-06	0.349708406	0.626571584	0.276863178	1	22470555	WNT4	TSS1500	shore
cg041283581	regulation of GTPase activity	8.28E-06	0.432423522	0.660666486	0.228242964	3	9167007	SRGAP3	Body	opensea
cg035083901	regulation of GTPase activity	8.72E-06	0.709687244	0.487707567	-0.221979677	3	124120796	KALRN	Body	opensea
cg186397341	regulation of GTPase activity	8.83E-06	0.900893555	0.649913448	-0.250980107	17	2860745	RAP1GAP2	Body	opensea
cg01238526	regulation of GTPase activity	8.85E-06	0.644915248	0.853153525	0.208238277	8	41139049	SFRP1	Body	opensea
cg215911411	regulation of GTPase activity	9.29E-06	0.33966664	0.608947158	0.269280518	5	142562531	ARHGAP26	Body	opensea
cg09370982	regulation of GTPase activity	9.49E-06	0.441659731	0.692735984	0.251076253	16	2547559	TBC1D24	Body	shore
cg207151591	regulation of GTPase activity	9.93E-06	0.232063303	0.447543482	0.215480179	5	142305468	ARHGAP26	Body	opensea
cg01119949	regulation of GTPase activity	1.04E-05	0.541464765	0.792773973	0.251309207	9	125708922	RABGAP1	5'UTR	opensea
cg104864241	regulation of GTPase activity	1.04E-05	0.166443906	0.385539584	0.219095678	6	155510565	TIAM2	Body	opensea
cg05954551	regulation of GTPase activity	1.11E-05	0.188422911	0.445433067	0.257010155	9	336313	DOCK8	Body	opensea
cg245014931	regulation of GTPase activity	1.11E-05	0.458218481	0.708396234	0.250177754	8	12951315	DLC1	Body	opensea
cg06787433	regulation of GTPase activity	1.12E-05	0.661262109	0.86290381	0.201641701	2	235961684	SH3BP4	Body	opensea
cg26459526	regulation of GTPase activity	1.19E-05	0.414991686	0.623679109	0.208687423	19	5968699	RANBP3	Body	opensea
cg21180345	regulation of GTPase activity	1.19E-05	0.308910063	0.53600226	0.227092197	17	58823065	BCAS3	Body	opensea
cg11408305	regulation of GTPase activity	1.19E-05	0.472071661	0.707084265	0.235012604	4	3386747	RGS12	Body	opensea
cg21483092	regulation of GTPase activity	1.19E-05	0.237945758	0.439081579	0.201135822	4	3371520	RGS12	TSS1500	shelf
cg137083781	regulation of GTPase activity	1.22E-05	0.171467106	0.431812142	0.260345037	13	34111344	STARD13	5'UTR	opensea
cg25157172	regulation of GTPase activity	1.23E-05	0.277425974	0.548637921	0.271211947	2	231988403	HTR2B	Body	opensea
cg273886801	regulation of GTPase activity	1.23E-05	0.251201791	0.48121869	0.2300169	19	6857265	VAV1	3'UTR	opensea
cg268912361	regulation of GTPase activity	1.29E-05	0.562114958	0.78410061	0.221985652	7	29495985	CHN2	Body	opensea
cg27161115	regulation of GTPase activity	1.29E-05	0.137720552	0.391940629	0.254220077	4	6920113	TBC1D14	5'UTR	opensea
cg239198441	regulation of GTPase activity	1.36E-05	0.624744126	0.852351249	0.227607123	13	111819481	ARHGEF7	Body	opensea
cg23466166	regulation of GTPase activity	1.38E-05	0.308484867	0.527866109	0.219381242	8	141931840	PTK2	5'UTR	opensea
cg06476926	regulation of GTPase activity	1.38E-05	0.537016532	0.796284723	0.259268191	17	80867707	TBCD	Body	shelf
cg11488440	regulation of GTPase activity	1.46E-05	0.383136957	0.622746198	0.23960924	2	235917642	SH3BP4	5'UTR	opensea
cg028818661	regulation of GTPase activity	1.46E-05	0.561956028	0.768568254	0.206612226	17	999650	ABR	Body	opensea
cg13566979	regulation of GTPase activity	1.50E-05	0.333110416	0.560437158	0.227326742	3	17712381	TBC1D5	5'UTR	opensea
cg23793186	regulation of GTPase activity	1.57E-05	0.135746962	0.34473177	0.208984808	12	110432589	GIT2	Body	shore
cg02142972	regulation of GTPase activity	1.58E-05	0.15969406	0.412066714	0.252372655	9	116327210	RGS3	TSS200	opensea
cg01343543	regulation of GTPase activity	1.62E-05	0.282221434	0.613547629	0.331326196	2	235887633	SH3BP4	5'UTR	opensea
cg24383305	regulation of GTPase activity	1.63E-05	0.51162821	0.715278558	0.203650348	8	141929688	PTK2	5'UTR	opensea
cg105624331	regulation of GTPase activity	1.64E-05	0.579709888	0.792425973	0.212716085	4	40194420	RHOH	TSS1500	opensea
cg13691641	regulation of GTPase activity	1.66E-05	0.188889255	0.427042189	0.238152933	5	169372529	DOCK2	Body	opensea
cg04061534	regulation of GTPase activity	1.77E-05	0.500089104	0.761653572	0.261564469	20	19926620	RIN2	Body	opensea
cg03526671	regulation of GTPase activity	1.84E-05	0.418655268	0.68363433	0.264979062	9	80422800	GNAQ	Body	opensea
cg138919491	regulation of GTPase activity	1.93E-05	0.38819166	0.612069924	0.223878264	17	29421165	NF1	TSS1500	shore
cg08559503	regulation of GTPase activity	1.95E-05	0.397298913	0.626590858	0.229291945	13	99487280	DOCK9	Body	opensea
cg269591921	regulation of GTPase activity	1.98E-05	0.65945032	0.86912043	0.20967011	20	47265427	PREX1	Body	opensea
cg077946991	regulation of GTPase activity	2.00E-05	0.295216404	0.532852492	0.237636087	4	36227321	ARAP2	Body	opensea
cg058483451	regulation of GTPase activity	2.01E-05	0.700732916	0.923678681	0.222945765	11	129012348	ARHGAP32	Body	opensea
cg183535721	regulation of GTPase activity	2.03E-05	0.314912269	0.523639163	0.208726894	20	47339547	PREX1	Body	opensea
cg027602801	regulation of GTPase activity	2.09E-05	0.493073938	0.739124463	0.246050525	1	21993555	RAP1GAP	5'UTR	shore
cg24900927	regulation of GTPase activity	2.14E-05	0.643793884	0.874304587	0.230510703	5	75778823	IQGAP2	Body	opensea
cg20282072	regulation of GTPase activity	2.15E-05	0.235498209	0.438268936	0.202770728	13	99656447	DOCK9	Body	opensea
cg093996661	regulation of GTPase activity	2.20E-05	0.629939076	0.863947407	0.234008332	9	134582145	RAPGEF1	Body	opensea
cg115445061	regulation of GTPase activity	2.23E-05	0.143740965	0.349188098	0.205447133	7	29235947	CHN2	TSS1500	shore
cg086276621	regulation of GTPase activity	2.25E-05	0.645908033	0.870743385	0.224835352	5	86663298	RASA1	Body	opensea
cg266951901	regulation of GTPase activity	2.32E-05	0.676278654	0.890069414	0.21379076	21	32567133	TIAM1	Body	opensea
cg09720959	regulation of GTPase activity	2.39E-05	0.209214799	0.508990921	0.299776122	13	47190263	LRCH1	Body	opensea
cg15666892	regulation of GTPase activity	2.43E-05	0.403689369	0.648122024	0.244432655	13	99636658	DOCK9	Body	opensea
cg12671033	regulation of GTPase activity	2.56E-05	0.328968026	0.571456373	0.242488347	1	208413119	PLXNA2	5'UTR	shelf
cg07293732	regulation of GTPase activity	2.57E-05	0.51731177	0.750836971	0.233525202	5	106934808	EFNA5	Body	opensea
cg03694841	regulation of GTPase activity	2.58E-05	0.263149519	0.497001557	0.233852038	19	5962581	RANBP3	Body	opensea
cg00255562	regulation of GTPase activity	2.64E-05	0.476807448	0.70787433	0.231066882	4	3386719	RGS12	Body	opensea
cg09377380	regulation of GTPase activity	2.65E-05	0.183866052	0.45860841	0.274742358	2	9477369	ASAP2	Body	opensea
cg037418741	regulation of GTPase activity	2.65E-05	0.368199873	0.642784852	0.274584979	9	130073953	GARNL3	Body	opensea
cg009616791	regulation of GTPase activity	2.65E-05	0.374392621	0.640423194	0.266030574	19	47458233	ARHGAP35	Body	opensea
cg241138181	regulation of GTPase activity	2.69E-05	0.437089676	0.67054401	0.233454335	13	114875199	RASA3	Body	island
cg04930693	regulation of GTPase activity	2.71E-05	0.484732227	0.74261819	0.257885963	1	8083186	ERRFI1	5'UTR	shelf
cg11907333	regulation of GTPase activity	2.75E-05	0.464393397	0.707244457	0.24285106	22	41658111	RANGAP1	Body	opensea
cg12075928	regulation of GTPase activity	2.87E-05	0.326772427	0.602075541	0.275303113	8	141801307	PTK2	Body	opensea
cg143722811	regulation of GTPase activity	2.93E-05	0.202346218	0.447257776	0.244911558	3	141277039	RASA2	Body	opensea
cg05395321	regulation of GTPase activity	2.99E-05	0.375732686	0.626764159	0.251031473	1	182571174	RGS16	Body	shelf
cg151977561	regulation of GTPase activity	3.11E-05	0.748362096	0.503079985	-0.245282111	5	142396536	ARHGAP26	Body	opensea
cg13808198	regulation of GTPase activity	3.18E-05	0.218854546	0.426156248	0.207301702	1	8087518	ERRFI1	TSS1500	shore
cg00372150	regulation of GTPase activity	3.26E-05	0.212283315	0.428658068	0.216374753	9	125709736	RABGAP1	5'UTR	opensea
cg22254135	regulation of GTPase activity	3.37E-05	0.312320771	0.521301426	0.208980655	17	34309129	CCL16	TSS1500	opensea
cg22987546	regulation of GTPase activity	3.39E-05	0.271580913	0.498376888	0.226795974	4	38080474	TBC1D1	Body	opensea
cg23443790	regulation of GTPase activity	3.41E-05	0.755540774	0.477561591	-0.277979183	2	9527441	ASAP2	Body	opensea
cg13088471	regulation of GTPase activity	3.44E-05	0.32413138	0.578602982	0.254471603	8	131314596	ASAP1	Body	opensea
cg14509966	regulation of GTPase activity	3.72E-05	0.477904818	0.729404954	0.251500136	2	225766314	DOCK10	Body	opensea
cg17203037	regulation of GTPase activity	3.79E-05	0.170473769	0.410893927	0.240420158	17	77967611	TBC1D16	Body	shore
cg112291041	regulation of GTPase activity	3.82E-05	0.249856182	0.464344938	0.214488756	3	124132963	KALRN	Body	opensea
cg040203281	regulation of GTPase activity	3.84E-05	0.636770642	0.857052384	0.220281742	11	75054139	ARRB1	Body	opensea
cg188152511	regulation of GTPase activity	3.86E-05	0.518484299	0.732234197	0.213749898	2	233877310	NGEF	5'UTR	opensea
cg07043797	regulation of GTPase activity	4.08E-05	0.481742483	0.713242573	0.23150009	2	101642961	TBC1D8	Body	opensea
cg24481303	regulation of GTPase activity	4.19E-05	0.715538873	0.47972621	-0.235812663	7	158235949	PTPRN2	Body	opensea
cg010649381	regulation of GTPase activity	4.25E-05	0.358325655	0.571155472	0.212829817	2	102369394	MAP4K4	Body	opensea
cg07493824	regulation of GTPase activity	4.38E-05	0.381783253	0.613914376	0.232131124	1	11297415	MTOR	Body	opensea
cg187923651	regulation of GTPase activity	4.46E-05	0.372933993	0.618513793	0.2455798	8	13132967	DLC1	Body	shore
cg26570574	regulation of GTPase activity	4.67E-05	0.284572055	0.535764946	0.251192891	1	220415655	RAB3GAP2	Body	opensea
cg199085121	regulation of GTPase activity	4.68E-05	0.379761527	0.586741312	0.206979784	12	57868776	ARHGAP9	Body	shore
cg00370263	regulation of GTPase activity	4.69E-05	0.589611674	0.822074931	0.232463257	4	3334205	RGS12	Body	opensea
cg276335801	regulation of GTPase activity	4.85E-05	0.402293273	0.611478127	0.209184854	3	124355701	KALRN	Body	opensea
cg13229363	regulation of GTPase activity	5.20E-05	0.717835177	0.501316585	-0.216518592	7	157961051	PTPRN2	Body	shelf
cg126695431	regulation of GTPase activity	5.32E-05	0.316100197	0.585062953	0.268962756	3	9225565	SRGAP3	Body	opensea
cg05914697	regulation of GTPase activity	5.36E-05	0.159744687	0.393461685	0.233716998	9	116327278	RGS3	1stExon	opensea
cg222093021	regulation of GTPase activity	5.40E-05	0.633408675	0.839377782	0.205969107	2	102445628	MAP4K4	Body	opensea
cg15591490	regulation of GTPase activity	5.41E-05	0.182194452	0.475460862	0.29326641	5	176784747	RGS14	TSS200	opensea
cg218279121	regulation of GTPase activity	5.44E-05	0.357951684	0.574210612	0.216258928	4	86763803	ARHGAP24	Body	opensea
cg236991441	regulation of GTPase activity	5.47E-05	0.771436474	0.556345046	-0.215091428	1	232644483	SIPA1L2	Body	opensea
cg01887578	regulation of GTPase activity	5.62E-05	0.897176892	0.641428342	-0.255748551	2	101649492	TBC1D8	Body	opensea
cg17066494	regulation of GTPase activity	5.65E-05	0.162022479	0.379538891	0.217516413	9	116327218	RGS3	TSS200	opensea
cg049077461	regulation of GTPase activity	5.92E-05	0.701733138	0.482780667	-0.218952471	4	36246675	ARAP2	TSS1500	shore
cg15105060	regulation of GTPase activity	5.96E-05	0.62876054	0.418848796	-0.209911744	4	7024189	TBC1D14	Body	shelf
cg038761501	regulation of GTPase activity	6.27E-05	0.40321469	0.624437113	0.221222422	2	102369368	MAP4K4	Body	opensea
cg08771567	regulation of GTPase activity	6.41E-05	0.111757446	0.337869344	0.226111898	9	116327270	RGS3	1stExon	opensea
cg09131500	regulation of GTPase activity	6.45E-05	0.409098475	0.663832055	0.25473358	13	47161427	LRCH1	Body	opensea
cg24805985	regulation of GTPase activity	6.55E-05	0.295781384	0.508708735	0.212927351	8	25045589	DOCK5	Body	shelf
cg24453118	regulation of GTPase activity	6.83E-05	0.149381403	0.355235205	0.205853802	13	47229927	LRCH1	Body	opensea
cg181672011	regulation of GTPase activity	6.91E-05	0.276909286	0.509348648	0.232439363	20	47276700	PREX1	Body	opensea
cg11936497	regulation of GTPase activity	6.97E-05	0.405366528	0.626954155	0.221587627	12	94671469	PLXNC1	Body	opensea
cg22508140	regulation of GTPase activity	7.04E-05	0.381616976	0.596723788	0.215106812	16	56291792	GNAO1	Body	opensea
cg02223801	regulation of GTPase activity	7.07E-05	0.805011317	0.552446369	-0.252564948	7	157366933	PTPRN2	Body	shelf
cg097514511	regulation of GTPase activity	7.08E-05	0.507419794	0.778324539	0.270904745	3	124240030	KALRN	Body	opensea
cg10853431	regulation of GTPase activity	7.08E-05	0.494032804	0.695534658	0.201501853	10	11574300	USP6NL	Body	opensea
cg13437722	regulation of GTPase activity	7.10E-05	0.536986442	0.748261887	0.211275445	10	96175968	TBC1D12	Body	opensea
cg04180922	regulation of GTPase activity	7.13E-05	0.36919777	0.605614675	0.236416905	6	11270791	NEDD9	Body	opensea
cg211569851	regulation of GTPase activity	7.13E-05	0.411994421	0.659888504	0.247894083	1	156844911	NTRK1	Body	opensea
cg177031351	regulation of GTPase activity	7.27E-05	0.920298733	0.702866166	-0.217432567	22	23536228	BCR	Body	opensea
cg02836533	regulation of GTPase activity	7.48E-05	0.491645744	0.698663302	0.207017558	13	99631531	DOCK9	TSS1500	opensea
cg105159671	regulation of GTPase activity	7.67E-05	0.138520424	0.351999023	0.213478599	9	126400009	DENND1A	Body	opensea
cg165397411	regulation of GTPase activity	7.74E-05	0.387489946	0.595944213	0.208454267	7	29359435	CHN2	Body	opensea
cg169204461	regulation of GTPase activity	8.05E-05	0.435229125	0.646398959	0.211169834	17	987173	ABR	Body	opensea
cg08733152	regulation of GTPase activity	8.10E-05	0.45797374	0.682446282	0.224472542	4	141632215	TBC1D9	Body	opensea
cg182545861	regulation of GTPase activity	8.21E-05	0.455780092	0.662506567	0.206726475	5	142208412	ARHGAP26	Body	opensea
cg20525779	regulation of GTPase activity	8.22E-05	0.499047794	0.749393265	0.250345471	2	236956863	AGAP1	Body	opensea
cg24245367	regulation of GTPase activity	8.25E-05	0.219872004	0.426380884	0.20650888	8	54816065	RGS20	Body	opensea
cg205251641	regulation of GTPase activity	8.46E-05	0.384166176	0.588671729	0.204505552	3	119099857	ARHGAP31	Body	opensea
cg159223941	regulation of GTPase activity	8.85E-05	0.500003755	0.732910763	0.232907008	17	29421236	NF1	TSS1500	shore
cg11820846	regulation of GTPase activity	9.06E-05	0.211140135	0.435475861	0.224335727	15	78359925	TBC1D2B	Body	opensea
cg10864924	regulation of GTPase activity	9.42E-05	0.467599624	0.704346888	0.236747265	10	119800044	RAB11FIP2	Body	opensea
cg190308141	regulation of GTPase activity	9.58E-05	0.559117062	0.792991191	0.233874129	1	232600205	SIPA1L2	Body	opensea
cg223967551	regulation of GTPase activity	9.78E-05	0.150164793	0.401563667	0.251398874	1	21995097	RAP1GAP	5'UTR	island
cg01239704	regulation of GTPase activity	9.92E-05	0.781620594	0.519373695	-0.262246899	7	157605569	PTPRN2	Body	opensea
cg03197885	regulation of GTPase activity	9.98E-05	0.322532439	0.540375144	0.217842704	16	56291675	GNAO1	Body	opensea
cg07099000	regulation of GTPase activity	0.000100985	0.636816606	0.86130653	0.224489924	17	80841134	TBCD	Body	opensea
cg05478517	regulation of GTPase activity	0.00010241	0.738190495	0.944491829	0.206301333	2	159341853	PKP4	5'UTR	opensea
cg20813486	regulation of GTPase activity	0.000103014	0.381632206	0.645117127	0.263484921	21	33030609	SOD1	TSS1500	shore
cg02385799	regulation of GTPase activity	0.000104538	0.280316004	0.481065327	0.200749323	2	109204687	LIMS1	TSS1500	opensea
cg043464771	regulation of GTPase activity	0.000107085	0.305337071	0.508462691	0.203125621	1	21958989	RAP1GAP	Body	opensea
cg10388716	regulation of GTPase activity	0.000109504	0.466028132	0.74288551	0.276857378	5	169187711	DOCK2	Body	opensea
cg19434646	regulation of GTPase activity	0.000110677	0.531013992	0.734778269	0.203764277	10	128607975	DOCK1	Body	opensea
cg06159484	regulation of GTPase activity	0.000111195	0.309079284	0.581900394	0.27282111	1	8087590	ERRFI1	TSS1500	shore
cg218459881	regulation of GTPase activity	0.000116718	0.543621177	0.789834431	0.246213254	13	111792593	ARHGEF7	Body	opensea
cg043512051	regulation of GTPase activity	0.000118181	0.694986173	0.439622139	-0.255364034	2	143886326	ARHGAP15	TSS1500	opensea
cg19245120	regulation of GTPase activity	0.000124372	0.516726745	0.746179966	0.229453221	2	222411535	EPHA4	Body	opensea
cg174382501	regulation of GTPase activity	0.000128847	0.407834262	0.679088436	0.271254174	3	14949450	FGD5	Body	opensea
cg07687480	regulation of GTPase activity	0.000131871	0.691882034	0.892884357	0.201002323	11	10024312	SBF2	Body	opensea
cg078323431	regulation of GTPase activity	0.000132772	0.778153627	0.551714334	-0.226439293	9	126516296	DENND1A	Body	opensea
cg13080042	regulation of GTPase activity	0.000135994	0.510963532	0.727579622	0.21661609	9	128106546	GAPVD1	Body	opensea
cg134071441	regulation of GTPase activity	0.000136149	0.551170617	0.783252165	0.232081548	10	33468337	NRP1	3'UTR	opensea
cg23446404	regulation of GTPase activity	0.000136548	0.314005385	0.532758632	0.218753247	3	55511566	WNT5A	Body	shelf
cg16622342	regulation of GTPase activity	0.000139342	0.42525471	0.666628429	0.241373718	11	10043290	SBF2	Body	opensea
cg00968423	regulation of GTPase activity	0.000140617	0.162290203	0.388463445	0.226173243	4	3371715	RGS12	TSS200	shelf
cg04175872	regulation of GTPase activity	0.000142307	0.326454253	0.536651063	0.210196809	5	176784550	RGS14	TSS1500	opensea
cg17569842	regulation of GTPase activity	0.000142807	0.252866572	0.502984403	0.250117832	4	3371566	RGS12	Body	shelf
cg06313349	regulation of GTPase activity	0.000145103	0.741240943	0.483330091	-0.257910852	7	157494424	PTPRN2	Body	shore
cg19325152	regulation of GTPase activity	0.00014792	0.584315863	0.346182131	-0.238133732	2	9527430	ASAP2	Body	opensea
cg22882532	regulation of GTPase activity	0.000149161	0.629964256	0.856517673	0.226553418	20	19965475	RIN2	Body	opensea
cg23807575	regulation of GTPase activity	0.000157684	0.70822715	0.918121815	0.209894665	22	47434681	TBC1D22A	Body	opensea
cg23838378	regulation of GTPase activity	0.000162421	0.157196148	0.372718213	0.215522065	4	3371711	RGS12	TSS200	shelf
cg04011135	regulation of GTPase activity	0.000165925	0.48686429	0.695530681	0.20866639	2	236582960	AGAP1	Body	shelf
cg04826010	regulation of GTPase activity	0.00016769	0.439939614	0.648332575	0.208392961	17	29277837	ADAP2	Body	opensea
cg141041001	regulation of GTPase activity	0.000169463	0.432675604	0.688397654	0.25572205	14	72168951	SIPA1L1	Body	opensea
cg171225821	regulation of GTPase activity	0.000169724	0.4141169	0.622060713	0.207943813	2	102380604	MAP4K4	Body	opensea
cg09139183	regulation of GTPase activity	0.000170679	0.885655086	0.633827534	-0.251827551	17	59239178	BCAS3	Body	opensea
cg02239902	regulation of GTPase activity	0.000170726	0.94999393	0.698437668	-0.251556262	17	80749347	TBCD	Body	opensea
cg147026291	regulation of GTPase activity	0.000171029	0.32343596	0.558090463	0.234654503	15	38844748	RASGRP1	Body	opensea
cg021295971	regulation of GTPase activity	0.000171774	0.388526001	0.619181778	0.230655777	17	36624613	ARHGAP23	Body	shelf
cg18893685	regulation of GTPase activity	0.000174805	0.266968165	0.477525382	0.210557218	9	128035237	GAPVD1	5'UTR	opensea
cg13453203	regulation of GTPase activity	0.000175856	0.269090642	0.499386844	0.230296203	2	159396150	PKP4	Body	opensea
cg10701232	regulation of GTPase activity	0.000177844	0.387742016	0.593998279	0.206256263	11	64507260	RASGRP2	Body	shelf
cg012333921	regulation of GTPase activity	0.000180462	0.320155729	0.538506398	0.218350669	1	85665444	SYDE2	Body	shore
cg248920691	regulation of GTPase activity	0.000184827	0.12117082	0.368181031	0.247010211	10	33562205	NRP1	Body	opensea
cg27104173	regulation of GTPase activity	0.000186147	0.804555793	0.532703761	-0.271852032	7	157744316	PTPRN2	Body	opensea
cg25903223	regulation of GTPase activity	0.000188849	0.807424819	0.537976313	-0.269448506	7	157967926	PTPRN2	Body	opensea
cg26794227	regulation of GTPase activity	0.000201336	0.328204024	0.546100672	0.217896648	5	169483131	DOCK2	Body	opensea
cg15540496	regulation of GTPase activity	0.000202382	0.755487775	0.515269817	-0.240217958	7	157872484	PTPRN2	Body	opensea
cg20230784	regulation of GTPase activity	0.000206152	0.524128758	0.756318042	0.232189284	9	80491667	GNAQ	Body	opensea
cg17928920	regulation of GTPase activity	0.000213417	0.181139909	0.458420993	0.277281084	1	968558	AGRN	Body	island
cg026098001	regulation of GTPase activity	0.000215074	0.835185327	0.602510148	-0.232675179	4	20466365	SLIT2	Body	opensea
cg209704391	regulation of GTPase activity	0.000218159	0.926230129	0.720230985	-0.205999144	12	64361279	SRGAP1	Body	opensea
cg11523786	regulation of GTPase activity	0.000218922	0.663847477	0.425690546	-0.238156932	9	80499394	GNAQ	Body	opensea
cg03837680	regulation of GTPase activity	0.000223609	0.31657821	0.517885453	0.201307244	17	77967529	TBC1D16	Body	shore
cg02837432	regulation of GTPase activity	0.000247307	0.915851281	0.640264881	-0.275586399	12	72232889	TBC1D15	TSS1500	shore
cg05944202	regulation of GTPase activity	0.000256106	0.620696423	0.837571361	0.216874937	7	111700933	DOCK4	Body	opensea
cg14731799	regulation of GTPase activity	0.000262211	0.585801253	0.800939496	0.215138243	12	32859231	DNM1L	Body	opensea
cg184870291	regulation of GTPase activity	0.0002683	0.800705797	0.589398501	-0.211307296	7	29385855	CHN2	Body	opensea
cg028233321	regulation of GTPase activity	0.00027487	0.86481728	0.628061121	-0.236756159	2	143941618	ARHGAP15	Body	opensea
cg14141843	regulation of GTPase activity	0.00028149	0.751459256	0.53336482	-0.218094436	3	183889395	DVL3	3'UTR	shore
cg105658121	regulation of GTPase activity	0.000288985	0.626204388	0.841962355	0.215757967	13	34019172	STARD13	Body	opensea
cg00020799	regulation of GTPase activity	0.000294798	0.408463596	0.645975115	0.237511519	12	94565092	PLXNC1	Body	opensea
cg137883811	regulation of GTPase activity	0.000310473	0.645084205	0.854237519	0.209153314	1	17907265	ARHGEF10L	Body	opensea
cg00959238	regulation of GTPase activity	0.000312886	0.885938108	0.640997934	-0.244940174	19	40749359	AKT2	Body	opensea
cg184915721	regulation of GTPase activity	0.000323852	0.503197393	0.714135585	0.210938192	3	119084577	ARHGAP31	Body	opensea
cg23485147	regulation of GTPase activity	0.000324021	0.261413587	0.478132977	0.216719391	14	23445909	AJUBA	1stExon	shelf
cg21329126	regulation of GTPase activity	0.000327188	0.578425739	0.785034983	0.206609245	22	32229746	DEPDC5	Body	opensea
cg122929251	regulation of GTPase activity	0.000330315	0.510967399	0.746106796	0.235139397	4	40194123	RHOH	TSS1500	opensea
cg09329411	regulation of GTPase activity	0.000330352	0.857461746	0.590853422	-0.266608324	10	53164496	PRKG1	Body	opensea
cg087814251	regulation of GTPase activity	0.000330626	0.573183851	0.779557202	0.206373351	7	29382602	CHN2	Body	opensea
cg038437241	regulation of GTPase activity	0.000340088	0.426806061	0.658155133	0.231349071	3	13038019	IQSEC1	Body	shore
cg23749353	regulation of GTPase activity	0.000349182	0.266949792	0.47790766	0.210957868	12	109083899	CORO1C	Body	opensea
cg19331466	regulation of GTPase activity	0.000352239	0.68386704	0.422924822	-0.260942218	2	9527051	ASAP2	Body	opensea
cg246189551	regulation of GTPase activity	0.000352902	0.200464096	0.407551025	0.207086929	3	9268225	SRGAP3	Body	opensea
cg06055935	regulation of GTPase activity	0.000353985	0.252926813	0.493126425	0.240199612	1	220324931	RAB3GAP2	ExonBnd	opensea
cg15701203	regulation of GTPase activity	0.000362157	0.936976226	0.706972625	-0.230003601	19	40737740	AKT2	3'UTR	opensea
cg07535350	regulation of GTPase activity	0.000362216	0.445840829	0.660341206	0.214500377	6	11357100	NEDD9	5'UTR	opensea
cg191614971	regulation of GTPase activity	0.000375525	0.283398423	0.502612604	0.219214181	7	29367628	CHN2	Body	opensea
cg234542841	regulation of GTPase activity	0.000388937	0.702692183	0.478719556	-0.223972627	17	935685	ABR	Body	shore
cg006107481	regulation of GTPase activity	0.000399692	0.560962261	0.764705595	0.203743334	13	111935077	ARHGEF7	Body	shore
cg14241894	regulation of GTPase activity	0.000404214	0.555007982	0.795993581	0.2409856	2	235879289	SH3BP4	5'UTR	opensea
cg00585790	regulation of GTPase activity	0.000406832	0.32465495	0.525375002	0.200720052	2	109204845	LIMS1	1stExon	opensea
cg020930061	regulation of GTPase activity	0.00040917	0.437086869	0.683262543	0.246175675	10	32201942	ARHGAP12	5'UTR	opensea
cg007812081	regulation of GTPase activity	0.000411964	0.137594917	0.339004958	0.20141004	12	64433590	SRGAP1	Body	opensea
cg204976821	regulation of GTPase activity	0.000414648	0.28642401	0.490705161	0.204281151	13	33858444	STARD13	Body	opensea
cg21763634	regulation of GTPase activity	0.000430653	0.409026334	0.632254625	0.223228291	1	174859310	RABGAP1L	Body	opensea
cg059150891	regulation of GTPase activity	0.000432651	0.603844682	0.845290246	0.241445565	13	33690615	STARD13	Body	opensea
cg26028005	regulation of GTPase activity	0.000445176	0.373956874	0.613063497	0.239106623	9	80378603	GNAQ	Body	opensea
cg005789091	regulation of GTPase activity	0.000463642	0.301913735	0.509278797	0.207365062	1	206630667	SRGAP2	Body	opensea
cg03233490	regulation of GTPase activity	0.000473872	0.482698341	0.706296325	0.223597984	17	59018422	BCAS3	Body	opensea
cg22510970	regulation of GTPase activity	0.000489158	0.668871727	0.869177269	0.200305542	6	158327096	SNX9	Body	opensea
cg25461508	regulation of GTPase activity	0.000507808	0.230418075	0.457696573	0.227278498	5	176784715	RGS14	TSS200	opensea
cg14032033	regulation of GTPase activity	0.000516131	0.83771238	0.59695795	-0.24075443	1	241371615	RGS7	Body	opensea
cg105328071	regulation of GTPase activity	0.000525119	0.770484232	0.56321719	-0.207267043	17	935766	ABR	Body	shore
cg113232031	regulation of GTPase activity	0.000539881	0.541558262	0.752222911	0.21066465	7	29236387	CHN2	TSS1500	shore
cg01696784	regulation of GTPase activity	0.0005612	0.379170163	0.579441705	0.200271542	2	235904501	SH3BP4	5'UTR	opensea
cg19788754	regulation of GTPase activity	0.000571631	0.352909003	0.573696566	0.220787564	17	80847662	TBCD	Body	opensea
cg14684434	regulation of GTPase activity	0.000581125	0.286812391	0.489090238	0.202277847	5	53829957	SNX18	Body	opensea
cg05987961	regulation of GTPase activity	0.00058744	0.72735796	0.478896148	-0.248461811	7	158059396	PTPRN2	Body	shore
cg20442744	regulation of GTPase activity	0.000588201	0.836774335	0.626897836	-0.2098765	1	240995973	RGS7	Body	opensea
cg08868631	regulation of GTPase activity	0.000591217	0.628538788	0.406847585	-0.221691203	9	80499417	GNAQ	Body	opensea
cg058080571	regulation of GTPase activity	0.0006383	0.737548461	0.535086215	-0.202462246	19	38490458	SIPA1L3	5'UTR	opensea
cg02820058	regulation of GTPase activity	0.000683642	0.53245949	0.756496202	0.224036711	10	53157792	PRKG1	Body	opensea
cg02341264	regulation of GTPase activity	0.000694105	0.219957821	0.432390225	0.212432404	1	967967	AGRN	Body	island
cg18072036	regulation of GTPase activity	0.000697063	0.589522476	0.840319295	0.25079682	10	11589389	USP6NL	Body	opensea
cg19102575	regulation of GTPase activity	0.000715613	0.663392464	0.865393117	0.202000653	22	32152158	DEPDC5	Body	shelf
cg07183450	regulation of GTPase activity	0.000716672	0.866251882	0.624196746	-0.242055135	7	157620943	PTPRN2	Body	shore
cg27632318	regulation of GTPase activity	0.000717664	0.780991375	0.514959303	-0.266032072	1	241032479	RGS7	Body	opensea
cg08477000	regulation of GTPase activity	0.000741044	0.38628561	0.659445607	0.273159997	5	169187218	DOCK2	Body	opensea
cg27414132	regulation of GTPase activity	0.000746931	0.376480704	0.619633486	0.243152783	4	38111786	TBC1D1	TSS200	opensea
cg11303839	regulation of GTPase activity	0.00077439	0.377099764	0.586891626	0.209791861	7	75405967	CCL26	5'UTR	opensea
cg04188510	regulation of GTPase activity	0.000789229	0.532156462	0.774634526	0.242478064	5	169187197	DOCK2	Body	opensea
cg17079497	regulation of GTPase activity	0.000805978	0.850311062	0.620304537	-0.230006525	10	53655621	PRKG1	Body	opensea
cg09230014	regulation of GTPase activity	0.000830464	0.826155039	0.605733928	-0.220421111	7	157876369	PTPRN2	Body	opensea
cg13416579	regulation of GTPase activity	0.000855203	0.293556474	0.516988077	0.223431603	12	94648127	PLXNC1	Body	opensea
cg13162100	regulation of GTPase activity	0.000881614	0.644482882	0.390360399	-0.254122483	10	53006874	PRKG1	Body	opensea
cg22417032	regulation of GTPase activity	0.000903898	0.920605118	0.714109186	-0.206495932	7	157350867	PTPRN2	Body	shelf
cg19680441	regulation of GTPase activity	0.000911509	0.895664963	0.627696815	-0.267968149	7	157528444	PTPRN2	Body	shore
cg10984962	regulation of GTPase activity	0.000946262	0.402482577	0.615621878	0.213139301	2	236462202	AGAP1	Body	opensea
cg138106731	regulation of GTPase activity	0.00094746	0.668172797	0.447851575	-0.220321222	14	88473038	GPR65	5'UTR	opensea
cg16008150	regulation of GTPase activity	0.000961326	0.433004249	0.634609821	0.201605572	2	109231156	LIMS1	5'UTR	opensea
cg20741319	regulation of GTPase activity	0.000962783	0.662421733	0.864425455	0.202003722	3	55511693	WNT5A	Body	shelf
cg096311231	regulation of GTPase activity	0.000997476	0.758337181	0.526694403	-0.231642778	1	232644166	SIPA1L2	Body	opensea
cg10335826	regulation of GTPase activity	0.001011774	0.91655755	0.709414206	-0.207143344	1	240989308	RGS7	Body	shelf
cg26391508	regulation of GTPase activity	0.001066291	0.59397916	0.390123573	-0.203855587	5	106802278	EFNA5	Body	opensea
cg15122093	regulation of GTPase activity	0.001100359	0.904713198	0.684889708	-0.21982349	12	72232279	TBC1D15	TSS1500	shore
cg13029957	regulation of GTPase activity	0.001135918	0.514194488	0.746540729	0.232346241	5	75831679	IQGAP2	Body	opensea
cg006406221	regulation of GTPase activity	0.001165476	0.828307424	0.622651497	-0.205655926	2	144020044	ARHGAP15	Body	opensea
cg14056793	regulation of GTPase activity	0.0011697	0.563461985	0.808209612	0.244747627	13	75923370	TBC1D4	Body	opensea
cg07501283	regulation of GTPase activity	0.00117641	0.663558782	0.459607859	-0.203950923	7	157621582	PTPRN2	Body	shelf
cg260176791	regulation of GTPase activity	0.00124319	0.969211767	0.755713298	-0.213498469	4	148936704	ARHGAP10	Body	opensea
cg25195781	regulation of GTPase activity	0.001244619	0.180964388	0.43213361	0.251169222	10	11602544	USP6NL	Body	opensea
cg254844181	regulation of GTPase activity	0.001274286	0.723867858	0.498364589	-0.225503269	2	143899526	ARHGAP15	5'UTR	opensea
cg18089596	regulation of GTPase activity	0.001279187	0.710473309	0.490736981	-0.219736328	5	106801834	EFNA5	Body	opensea
cg04446724	regulation of GTPase activity	0.00134416	0.815764249	0.567520243	-0.248244006	7	157446432	PTPRN2	Body	shore
cg124917971	regulation of GTPase activity	0.001385224	0.49931345	0.730911845	0.231598395	14	72168943	SIPA1L1	Body	opensea
cg19974227	regulation of GTPase activity	0.001389134	0.301529304	0.531375757	0.229846453	4	3371876	RGS12	Body	shelf
cg02370474	regulation of GTPase activity	0.001393424	0.65626047	0.447330181	-0.208930289	17	59438581	BCAS3	Body	opensea
cg02469161	regulation of GTPase activity	0.001399519	0.314730445	0.523208073	0.208477628	19	5962087	RANBP3	Body	opensea
cg214252961	regulation of GTPase activity	0.001438649	0.444693431	0.648448152	0.203754721	3	123967656	KALRN	Body	opensea
cg16523856	regulation of GTPase activity	0.001455009	0.936023354	0.697084373	-0.238938982	12	72232794	TBC1D15	TSS1500	shore
cg15900051	regulation of GTPase activity	0.001505663	0.717841634	0.511018936	-0.206822697	6	158245997	SNX9	Body	shore
cg152729791	regulation of GTPase activity	0.001546413	0.252450148	0.453241382	0.200791234	3	124326148	KALRN	Body	opensea
cg19665696	regulation of GTPase activity	0.001666724	0.154425808	0.385782809	0.231357001	7	949154	ADAP1	Body	island
cg04466840	regulation of GTPase activity	0.001668772	0.293153274	0.499918323	0.206765048	5	176784719	RGS14	TSS200	opensea
cg03955537	regulation of GTPase activity	0.001754585	0.324620991	0.538666788	0.214045797	17	80806388	TBCD	Body	opensea
cg09175734	regulation of GTPase activity	0.00175536	0.415782104	0.647175146	0.231393042	5	169510081	DOCK2	3'UTR	opensea
cg065268321	regulation of GTPase activity	0.001768012	0.57012357	0.797552873	0.227429303	9	126349160	DENND1A	Body	opensea
cg157217641	regulation of GTPase activity	0.001781921	0.352118185	0.598784305	0.24666612	9	126405197	DENND1A	Body	opensea
cg16992960	regulation of GTPase activity	0.001914261	0.856048659	0.653842716	-0.202205943	7	157987165	PTPRN2	Body	opensea
cg05482502	regulation of GTPase activity	0.001914711	0.80926748	0.584533213	-0.224734268	7	157340390	PTPRN2	Body	opensea
cg138955961	regulation of GTPase activity	0.001917102	0.851709557	0.650766962	-0.200942595	5	142293846	ARHGAP26	Body	opensea
cg15328429	regulation of GTPase activity	0.001927856	0.447588718	0.674724214	0.227135496	1	220415906	RAB3GAP2	Body	opensea
cg00768179	regulation of GTPase activity	0.001945795	0.436038899	0.636603118	0.200564219	1	8083892	ERRFI1	5'UTR	shore
cg07176561	regulation of GTPase activity	0.002141904	0.705188624	0.481279788	-0.223908836	7	157624788	PTPRN2	Body	opensea
cg07353119	regulation of GTPase activity	0.002222132	0.491488173	0.705894195	0.214406022	2	187349517	ZC3H15	TSS1500	shore
cg11604519	regulation of GTPase activity	0.002330041	0.749364631	0.531921418	-0.217443213	7	157622032	PTPRN2	Body	shelf
cg13629652	regulation of GTPase activity	0.002365739	0.860490715	0.65432379	-0.206166925	8	131414295	ASAP1	TSS200	opensea
cg02770061	regulation of GTPase activity	0.002390188	0.739495135	0.495475685	-0.24401945	7	158046166	PTPRN2	Body	opensea
cg151491791	regulation of GTPase activity	0.002535272	0.862707909	0.659780293	-0.202927615	2	175839082	CHN1	Body	opensea
cg14384510	regulation of GTPase activity	0.002645142	0.74586286	0.537378899	-0.208483961	7	157656774	PTPRN2	Body	shelf
cg178797741	regulation of GTPase activity	0.00264854	0.31676097	0.529471369	0.212710398	12	95496740	FGD6	Body	opensea
cg12572995	regulation of GTPase activity	0.002682957	0.609620206	0.823204977	0.213584771	2	101733772	TBC1D8	Body	opensea
cg10320921	regulation of GTPase activity	0.002742882	0.538004532	0.746138839	0.208134307	12	54901270	NCKAP1L	Body	opensea
cg18849847	regulation of GTPase activity	0.002745231	0.733935657	0.523402297	-0.21053336	7	158030726	PTPRN2	Body	opensea
cg01765641	regulation of GTPase activity	0.002752195	0.782114966	0.553546134	-0.228568832	3	17781888	TBC1D5	1stExon	shore
cg26150982	regulation of GTPase activity	0.002860999	0.763886849	0.561421396	-0.202465452	1	208209708	PLXNA2	Body	opensea
cg03535099	regulation of GTPase activity	0.003003861	0.338588248	0.565662234	0.227073986	17	80847270	TBCD	Body	opensea
cg201382241	regulation of GTPase activity	0.003072547	0.137508127	0.343167145	0.205659018	8	68897266	PREX2	Body	opensea
cg00522262	regulation of GTPase activity	0.003099597	0.87531537	0.675108052	-0.200207318	22	30713066	TBC1D10A	Body	opensea
cg05876425	regulation of GTPase activity	0.003158206	0.716411099	0.497289556	-0.219121543	7	157474921	PTPRN2	Body	shore
cg199587211	regulation of GTPase activity	0.003165914	0.842400227	0.614253844	-0.228146383	2	144455439	ARHGAP15	Body	opensea
cg221556551	regulation of GTPase activity	0.003199351	0.731375908	0.526569965	-0.204805943	7	29389575	CHN2	Body	opensea
cg00513313	regulation of GTPase activity	0.003412106	0.787124663	0.579246964	-0.207877699	7	158056633	PTPRN2	Body	shelf
cg07212815	regulation of GTPase activity	0.003416089	0.351856256	0.557438491	0.205582235	9	259840	DOCK8	Body	opensea
cg14500854	regulation of GTPase activity	0.003538917	0.848325131	0.640002946	-0.208322185	10	53754288	PRKG1	Body	opensea
cg256308751	regulation of GTPase activity	0.003608805	0.876254678	0.671740994	-0.204513684	22	23593187	BCR	Body	opensea
cg17737875	regulation of GTPase activity	0.003637795	0.775837974	0.561243606	-0.214594368	7	157409701	PTPRN2	Body	shore
cg25821143	regulation of GTPase activity	0.003641138	0.853442068	0.632897187	-0.220544881	7	157529705	PTPRN2	Body	shelf
cg20717798	regulation of GTPase activity	0.003682837	0.679279299	0.466442471	-0.212836829	7	157624958	PTPRN2	Body	opensea
cg22338300	regulation of GTPase activity	0.004036014	0.417411944	0.629522173	0.212110229	13	47196084	LRCH1	Body	opensea
cg189726761	regulation of GTPase activity	0.004046565	0.3953008	0.625402722	0.230101922	22	40784025	SGSM3	5'UTR	opensea
cg24297839	regulation of GTPase activity	0.00405337	0.682842887	0.463640012	-0.219202876	10	53128901	PRKG1	Body	opensea
cg258031991	regulation of GTPase activity	0.004243794	0.591165831	0.795935478	0.204769647	7	29420966	CHN2	Body	opensea
cg257282061	regulation of GTPase activity	0.004539242	0.381354836	0.584056534	0.202701698	10	49734874	ARHGAP22	Body	shelf
cg051041891	regulation of GTPase activity	0.004643859	0.516995122	0.727552624	0.210557502	6	155475642	TIAM2	Body	opensea
cg12071044	regulation of GTPase activity	0.004686707	0.796289117	0.587233929	-0.209055188	7	157537120	PTPRN2	Body	opensea
cg183797931	regulation of GTPase activity	0.004836975	0.321690165	0.525413339	0.203723174	13	111868162	ARHGEF7	5'UTR	opensea
cg246989791	regulation of GTPase activity	0.004996581	0.201768683	0.405137839	0.203369156	17	36666093	ARHGAP23	Body	island
cg00946316	regulation of GTPase activity	0.005270137	0.703963142	0.499214843	-0.204748299	7	157552159	PTPRN2	Body	shore
cg13665853	regulation of GTPase activity	0.005382878	0.366778459	0.575618472	0.208840013	9	34689585	CCL19	3'UTR	opensea
cg01869342	regulation of GTPase activity	0.005578178	0.323791926	0.526157364	0.202365439	4	106983673	TBCK	Body	opensea
cg12656227	regulation of GTPase activity	0.006005849	0.839814351	0.625877345	-0.213937006	7	157334162	PTPRN2	Body	opensea
cg25740250	regulation of GTPase activity	0.006273719	0.755937073	0.545562164	-0.210374909	7	157384555	PTPRN2	Body	shelf
cg00878240	regulation of GTPase activity	0.006793088	0.851115829	0.640268183	-0.210847646	7	157879915	PTPRN2	Body	opensea
cg060727341	regulation of GTPase activity	0.006823721	0.797156672	0.594293906	-0.202862766	2	143929802	ARHGAP15	Body	opensea
cg04335523	regulation of GTPase activity	0.006916882	0.800719311	0.584633631	-0.21608568	10	53790078	PRKG1	Body	opensea
cg089877581	regulation of GTPase activity	0.00701526	0.795309029	0.587691287	-0.207617742	22	23593559	BCR	Body	opensea
cg000331911	regulation of GTPase activity	0.007857727	0.603929747	0.804039	0.200109253	14	72168850	SIPA1L1	Body	opensea
cg14382428	regulation of GTPase activity	0.00788337	0.442393456	0.655930754	0.213537299	12	40624118	LRRK2	Body	opensea
cg17432748	regulation of GTPase activity	0.008697563	0.471440532	0.679046992	0.20760646	2	235959556	SH3BP4	Body	opensea
cg06331531	regulation of GTPase activity	0.016299751	0.768426692	0.561024786	-0.207401906	7	157701201	PTPRN2	Body	shore
cg082199292	positive regulation of GTPase activity	3.96E-10	0.387491934	0.771348471	0.383856538	5	142562353	ARHGAP26	Body	opensea
cg113742561	positive regulation of GTPase activity	5.43E-10	0.487535363	0.765231427	0.277696064	8	144888445	SCRIB	Body	shore
cg088001401	positive regulation of GTPase activity	5.72E-10	0.247832558	0.562414513	0.314581955	2	228374652	AGFG1	Body	opensea
cg267663732	positive regulation of GTPase activity	7.13E-10	0.183888324	0.424902272	0.241013948	11	75063913	ARRB1	TSS1500	shore
cg256171002	positive regulation of GTPase activity	9.67E-10	0.549549266	0.819384747	0.269835481	10	32176403	ARHGAP12	Body	opensea
cg144894042	positive regulation of GTPase activity	1.21E-09	0.286625296	0.656899203	0.370273907	1	108325281	VAV3	Body	opensea
cg079672071	positive regulation of GTPase activity	1.57E-09	0.51415334	0.744262297	0.230108957	17	5189032	RABEP1	Body	shelf
cg189630322	positive regulation of GTPase activity	2.00E-09	0.40766964	0.837644199	0.429974558	9	126440583	DENND1A	Body	opensea
cg113881542	positive regulation of GTPase activity	2.56E-09	0.448344623	0.834431869	0.386087246	9	126440730	DENND1A	Body	opensea
cg030678841	positive regulation of GTPase activity	3.09E-09	0.422591163	0.732778696	0.310187533	22	32267053	DEPDC5	Body	opensea
cg010442931	positive regulation of GTPase activity	3.20E-09	0.338544813	0.684046036	0.345501223	2	173296469	ITGA6	Body	shelf
cg020584691	positive regulation of GTPase activity	4.20E-09	0.60304876	0.88138902	0.27834026	3	17462505	TBC1D5	Body	opensea
cg055034332	positive regulation of GTPase activity	9.80E-09	0.399368095	0.710430752	0.311062658	19	42409117	ARHGEF1	Body	shore
cg092882301	positive regulation of GTPase activity	1.09E-08	0.294844595	0.530050139	0.235205544	2	173327370	ITGA6	Body	opensea
cg082276151	positive regulation of GTPase activity	1.23E-08	0.212150375	0.448413033	0.236262659	15	52429715	GNB5	Body	opensea
cg193741941	positive regulation of GTPase activity	1.75E-08	0.465467815	0.771591376	0.306123561	12	107184186	RIC8B	Body	opensea
cg003447341	positive regulation of GTPase activity	1.98E-08	0.360142616	0.688808841	0.328666225	9	80469549	GNAQ	Body	opensea
cg111843582	positive regulation of GTPase activity	2.03E-08	0.342106224	0.57640619	0.234299965	1	157010623	ARHGEF11	Body	opensea
cg242999132	positive regulation of GTPase activity	2.29E-08	0.422204798	0.744602837	0.32239804	19	42408316	ARHGEF1	Body	island
cg083412782	positive regulation of GTPase activity	2.47E-08	0.455529644	0.732979209	0.277449565	15	79283460	RASGRF1	Body	opensea
cg089923622	positive regulation of GTPase activity	2.97E-08	0.589670749	0.885619708	0.295948959	22	40768576	SGSM3	5'UTR	shore
cg036904342	positive regulation of GTPase activity	3.57E-08	0.265163004	0.633964168	0.368801164	10	32154337	ARHGAP12	Body	opensea
cg169573382	positive regulation of GTPase activity	3.69E-08	0.183417968	0.488841829	0.305423861	7	29376979	CHN2	Body	opensea
cg208171332	positive regulation of GTPase activity	4.63E-08	0.520299333	0.820277282	0.29997795	1	94681934	ARHGAP29	Body	opensea
cg236774261	positive regulation of GTPase activity	5.02E-08	0.487984478	0.857516536	0.369532058	2	101727028	TBC1D8	Body	opensea
cg022916192	positive regulation of GTPase activity	5.82E-08	0.489825138	0.710283301	0.220458163	5	142203736	ARHGAP26	Body	opensea
cg266217802	positive regulation of GTPase activity	6.56E-08	0.459749696	0.73439489	0.274645194	12	113547430	RASAL1	Body	shelf
cg069261401	positive regulation of GTPase activity	6.75E-08	0.582916115	0.913639634	0.330723519	2	101697025	TBC1D8	Body	opensea
cg275361682	positive regulation of GTPase activity	8.26E-08	0.391641066	0.681821768	0.290180702	6	129984778	ARHGAP18	Body	opensea
cg202179712	positive regulation of GTPase activity	9.84E-08	0.362614717	0.652277768	0.289663051	10	33244681	ITGB1	5'UTR	shore
cg011480982	positive regulation of GTPase activity	1.14E-07	0.449539281	0.736023487	0.286484205	2	102383972	MAP4K4	Body	opensea
cg184615282	positive regulation of GTPase activity	1.23E-07	0.073760407	0.286574442	0.212814035	13	33781805	STARD13	Body	opensea
cg263425372	positive regulation of GTPase activity	1.32E-07	0.412421319	0.64021039	0.227789071	11	74987590	ARRB1	Body	opensea
cg038381562	positive regulation of GTPase activity	1.45E-07	0.266261002	0.516909733	0.25064873	9	124513120	DAB2IP	Body	opensea
cg122511111	positive regulation of GTPase activity	1.47E-07	0.341083163	0.594202263	0.2531191	17	34328592	CCL15	1stExon	opensea
cg105831601	positive regulation of GTPase activity	1.61E-07	0.538199744	0.878435488	0.340235744	20	18515157	SEC23B	Body	opensea
cg117270531	positive regulation of GTPase activity	1.71E-07	0.360769136	0.634305383	0.273536247	4	26703062	TBC1D19	Body	opensea
cg202940802	positive regulation of GTPase activity	1.84E-07	0.27367537	0.571967425	0.298292055	1	17932629	ARHGEF10L	Body	opensea
cg256080411	positive regulation of GTPase activity	2.12E-07	0.156038021	0.390631821	0.2345938	4	37891834	TBC1D1	TSS1500	island
cg249540702	positive regulation of GTPase activity	2.15E-07	0.496586739	0.776104324	0.279517585	7	29270878	CHN2	Body	opensea
cg134524051	positive regulation of GTPase activity	2.38E-07	0.300012688	0.588745479	0.288732791	4	6920012	TBC1D14	5'UTR	opensea
cg276155741	positive regulation of GTPase activity	2.92E-07	0.411456497	0.639083144	0.227626647	9	125708440	RABGAP1	5'UTR	opensea
cg163187291	positive regulation of GTPase activity	3.38E-07	0.660817301	0.910638937	0.249821637	17	59302659	BCAS3	Body	opensea
cg265314321	positive regulation of GTPase activity	3.55E-07	0.228923917	0.527539721	0.298615804	1	174846466	RABGAP1L	5'UTR	opensea
cg125946151	positive regulation of GTPase activity	3.66E-07	0.575697145	0.814975451	0.239278306	2	101643137	TBC1D8	Body	opensea
cg209858022	positive regulation of GTPase activity	3.73E-07	0.147949884	0.399199829	0.251249945	7	29489562	CHN2	Body	opensea
cg164795102	positive regulation of GTPase activity	3.94E-07	0.59275597	0.850698302	0.257942332	19	38431818	SIPA1L3	5'UTR	opensea
cg145002112	positive regulation of GTPase activity	4.52E-07	0.26753687	0.549542167	0.282005297	20	20391461	RALGAPA2	Body	opensea
cg044603641	positive regulation of GTPase activity	4.61E-07	0.439187082	0.73443107	0.295243989	17	8370017	NDEL1	Body	opensea
cg057703631	positive regulation of GTPase activity	4.66E-07	0.301826046	0.647878692	0.346052645	9	125709856	RABGAP1	5'UTR	opensea
cg085471372	positive regulation of GTPase activity	4.82E-07	0.239011343	0.446056434	0.20704509	20	47367586	PREX1	Body	opensea
cg106677941	positive regulation of GTPase activity	4.98E-07	0.204555328	0.451816019	0.247260691	12	109095809	CORO1C	5'UTR	opensea
cg161274961	positive regulation of GTPase activity	4.98E-07	0.485849391	0.719498129	0.233648737	1	197590161	DENND1B	Body	opensea
cg121979911	positive regulation of GTPase activity	5.88E-07	0.381684382	0.716410485	0.334726103	9	312854	DOCK8	Body	opensea
cg019727452	positive regulation of GTPase activity	6.35E-07	0.42793584	0.648754782	0.220818942	1	156843854	NTRK1	Body	opensea
cg276061371	positive regulation of GTPase activity	6.78E-07	0.251983324	0.538312191	0.286328868	4	37891816	TBC1D1	TSS1500	island
cg055137751	positive regulation of GTPase activity	7.01E-07	0.393179818	0.694747282	0.301567465	1	174964265	RABGAP1L	3'UTR	opensea
cg037622442	positive regulation of GTPase activity	7.66E-07	0.401635795	0.696161416	0.294525621	19	6806893	VAV1	Body	opensea
cg063903912	positive regulation of GTPase activity	7.94E-07	0.087751426	0.347020671	0.259269244	19	47458160	ARHGAP35	Body	opensea
cg138152121	positive regulation of GTPase activity	8.00E-07	0.365903586	0.679653477	0.313749892	17	59018561	BCAS3	Body	opensea
cg169705962	positive regulation of GTPase activity	8.08E-07	0.518901741	0.796489194	0.277587453	17	29685221	NF1	Body	opensea
cg188135452	positive regulation of GTPase activity	8.34E-07	0.249742714	0.468736791	0.218994077	3	9167185	SRGAP3	Body	opensea
cg063933402	positive regulation of GTPase activity	8.67E-07	0.62093174	0.83375744	0.2128257	15	38833471	RASGRP1	Body	opensea
cg248413101	positive regulation of GTPase activity	8.78E-07	0.632798265	0.838555157	0.205756892	8	131316336	ASAP1	Body	opensea
cg207333031	positive regulation of GTPase activity	9.86E-07	0.157305608	0.365952781	0.208647173	8	131432024	ASAP1	5'UTR	opensea
cg112137361	positive regulation of GTPase activity	1.02E-06	0.260880723	0.520733935	0.259853212	9	128059741	GAPVD1	TSS1500	opensea
cg030501271	positive regulation of GTPase activity	1.02E-06	0.13381753	0.365678544	0.231861014	17	59413660	BCAS3	Body	opensea
cg035824421	positive regulation of GTPase activity	1.07E-06	0.242794752	0.491470146	0.248675394	1	112169042	RAP1A	5'UTR	opensea
cg009070781	positive regulation of GTPase activity	1.19E-06	0.66362187	0.893545284	0.229923414	17	34328289	CCL15	Body	opensea
cg141905222	positive regulation of GTPase activity	1.22E-06	0.163329169	0.420638384	0.257309215	9	124344221	DAB2IP	Body	opensea
cg118071431	positive regulation of GTPase activity	1.25E-06	0.64125923	0.891845869	0.250586639	6	13326305	TBC1D7	Body	shelf
cg050393821	positive regulation of GTPase activity	1.26E-06	0.498055353	0.746145403	0.24809005	8	25058766	DOCK5	Body	opensea
cg143433371	positive regulation of GTPase activity	1.27E-06	0.465382751	0.763688449	0.298305698	19	33161082	ANKRD27	5'UTR	opensea
cg228809332	positive regulation of GTPase activity	1.30E-06	0.404107238	0.614925957	0.210818719	19	42407471	ARHGEF1	Body	shore
cg172087402	positive regulation of GTPase activity	1.34E-06	0.440849291	0.645227652	0.20437836	17	1011493	ABR	Body	shore
cg270238711	positive regulation of GTPase activity	1.39E-06	0.543100493	0.807308848	0.264208355	17	80848259	TBCD	Body	opensea
cg209940971	positive regulation of GTPase activity	1.51E-06	0.501144612	0.710248405	0.209103793	1	151967992	S100A10	TSS1500	shore
cg126552602	positive regulation of GTPase activity	1.68E-06	0.291337259	0.584309928	0.292972669	5	142562569	ARHGAP26	Body	opensea
cg237431141	positive regulation of GTPase activity	1.70E-06	0.6656714	0.880372212	0.214700813	17	34328396	CCL15	Body	opensea
cg045899041	positive regulation of GTPase activity	1.75E-06	0.047444701	0.271000447	0.223555746	10	115802840	ADRB1	TSS1500	shore
cg232002851	positive regulation of GTPase activity	1.88E-06	0.347044349	0.625810127	0.278765778	7	143092842	EPHA1	Body	opensea
cg155459421	positive regulation of GTPase activity	1.98E-06	0.778253928	0.463718534	-0.314535394	2	9526703	ASAP2	Body	opensea
cg062870581	positive regulation of GTPase activity	2.02E-06	0.486834437	0.799236237	0.3124018	19	5957460	RANBP3	Body	opensea
cg035459721	positive regulation of GTPase activity	2.03E-06	0.150105739	0.396076025	0.245970286	2	9477144	ASAP2	Body	opensea
cg164670821	positive regulation of GTPase activity	2.03E-06	0.56738232	0.838095448	0.270713129	2	236450996	AGAP1	Body	opensea
cg240270581	positive regulation of GTPase activity	2.04E-06	0.340611197	0.639040659	0.298429462	2	187349797	ZC3H15	TSS1500	shore
cg145592291	positive regulation of GTPase activity	2.07E-06	0.594042705	0.844431551	0.250388845	4	160201600	RAPGEF2	Body	opensea
cg124181291	positive regulation of GTPase activity	2.19E-06	0.391290423	0.679961737	0.288671314	2	237026484	AGAP1	Body	shelf
cg247953512	positive regulation of GTPase activity	2.23E-06	0.538282573	0.766841947	0.228559374	8	68863603	PREX2	TSS1500	shore
cg200845772	positive regulation of GTPase activity	2.23E-06	0.475741123	0.734277651	0.258536528	13	33780913	STARD13	TSS1500	opensea
cg198219991	positive regulation of GTPase activity	2.45E-06	0.379311146	0.612017058	0.232705912	2	236520219	AGAP1	Body	opensea
cg169307462	positive regulation of GTPase activity	2.61E-06	0.497278213	0.738402002	0.241123789	13	33780951	STARD13	TSS1500	opensea
cg254296191	positive regulation of GTPase activity	2.62E-06	0.131496742	0.409449976	0.277953234	1	174846521	RABGAP1L	5'UTR	opensea
cg038772562	positive regulation of GTPase activity	2.68E-06	0.394371664	0.653060847	0.258689183	4	86683143	ARHGAP24	Body	opensea
cg213368241	positive regulation of GTPase activity	2.82E-06	0.399628041	0.615319182	0.215691142	6	158297725	SNX9	Body	opensea
cg054307481	positive regulation of GTPase activity	2.92E-06	0.562021677	0.776596203	0.214574526	7	148508964	EZH2	Body	opensea
cg233955532	positive regulation of GTPase activity	2.94E-06	0.210625151	0.44750735	0.236882199	5	137290112	FAM13B	Body	opensea
cg147240232	positive regulation of GTPase activity	3.02E-06	0.693102662	0.915295574	0.222192912	20	47326332	PREX1	Body	opensea
cg153257601	positive regulation of GTPase activity	3.03E-06	0.340785571	0.580464	0.239678429	9	80347105	GNAQ	Body	opensea
cg013132592	positive regulation of GTPase activity	3.14E-06	0.512165165	0.759013924	0.246848759	13	111892794	ARHGEF7	Body	opensea
cg274855962	positive regulation of GTPase activity	3.25E-06	0.339801504	0.580789255	0.240987752	13	111829530	ARHGEF7	Body	opensea
cg136186232	positive regulation of GTPase activity	3.50E-06	0.400964091	0.672755481	0.27179139	9	126693384	DENND1A	TSS1500	opensea
cg034171802	positive regulation of GTPase activity	3.51E-06	0.386602727	0.642768213	0.256165486	19	6786319	VAV1	Body	opensea
cg263547212	positive regulation of GTPase activity	3.54E-06	0.658956419	0.878341178	0.21938476	2	39209066	SOS1	3'UTR	opensea
cg069878421	positive regulation of GTPase activity	3.58E-06	0.330942967	0.58069952	0.249756553	5	169350993	DOCK2	Body	opensea
cg021320511	positive regulation of GTPase activity	3.82E-06	0.411603021	0.66080978	0.24920676	14	73020007	RGS6	Body	opensea
cg195327752	positive regulation of GTPase activity	4.21E-06	0.274982431	0.551153159	0.276170727	7	29235921	CHN2	TSS1500	shore
cg185030191	positive regulation of GTPase activity	4.33E-06	0.614487911	0.827015905	0.212527994	10	96202895	TBC1D12	Body	opensea
cg145258972	positive regulation of GTPase activity	4.37E-06	0.434795629	0.706674913	0.271879284	10	99053150	ARHGAP19	TSS1500	shore
cg142370251	positive regulation of GTPase activity	4.51E-06	0.373768939	0.612737458	0.238968519	17	34309207	CCL16	TSS1500	opensea
cg123402632	positive regulation of GTPase activity	4.55E-06	0.567148498	0.805695034	0.238546536	4	148675229	ARHGAP10	Body	opensea
cg044317421	positive regulation of GTPase activity	4.75E-06	0.299495766	0.512713909	0.213218143	4	3386851	RGS12	Body	opensea
cg235222451	positive regulation of GTPase activity	4.82E-06	0.539754329	0.806411823	0.266657494	9	116270470	RGS3	Body	opensea
cg272704122	positive regulation of GTPase activity	5.60E-06	0.170078398	0.466379395	0.296300998	10	33622332	NRP1	Body	shore
cg023720931	positive regulation of GTPase activity	5.76E-06	0.415892295	0.67516149	0.259269195	2	228372904	AGFG1	Body	opensea
cg226780731	positive regulation of GTPase activity	6.00E-06	0.271741405	0.521463836	0.249722431	1	8087421	ERRFI1	TSS1500	shore
cg025337021	positive regulation of GTPase activity	6.12E-06	0.553535801	0.817434787	0.263898986	9	100988767	TBC1D2	Body	opensea
cg221437661	positive regulation of GTPase activity	6.33E-06	0.514623875	0.745362155	0.230738279	3	55514421	WNT5A	Body	shore
cg109633142	positive regulation of GTPase activity	6.64E-06	0.387216064	0.629673537	0.242457473	9	130124002	GARNL3	Body	opensea
cg142110751	positive regulation of GTPase activity	6.86E-06	0.377307651	0.591490096	0.214182446	9	135818481	TSC1	5'UTR	shore
cg215708111	positive regulation of GTPase activity	6.92E-06	0.864256603	0.601835736	-0.262420867	4	3362574	RGS12	Body	shelf
cg001225661	positive regulation of GTPase activity	7.28E-06	0.258611671	0.516926326	0.258314655	17	7244416	ACAP1	Body	opensea
cg112555902	positive regulation of GTPase activity	7.31E-06	0.587693089	0.805615674	0.217922584	17	986855	ABR	Body	opensea
cg099125681	positive regulation of GTPase activity	7.61E-06	0.422354848	0.682060702	0.259705854	22	30700170	TBC1D10A	Body	opensea
cg157377872	positive regulation of GTPase activity	7.62E-06	0.213000661	0.471399575	0.258398913	3	9140574	SRGAP3	Body	opensea
cg025327171	positive regulation of GTPase activity	8.00E-06	0.349708406	0.626571584	0.276863178	1	22470555	WNT4	TSS1500	shore
cg041283582	positive regulation of GTPase activity	8.28E-06	0.432423522	0.660666486	0.228242964	3	9167007	SRGAP3	Body	opensea
cg035083902	positive regulation of GTPase activity	8.72E-06	0.709687244	0.487707567	-0.221979677	3	124120796	KALRN	Body	opensea
cg186397342	positive regulation of GTPase activity	8.83E-06	0.900893555	0.649913448	-0.250980107	17	2860745	RAP1GAP2	Body	opensea
cg012385261	positive regulation of GTPase activity	8.85E-06	0.644915248	0.853153525	0.208238277	8	41139049	SFRP1	Body	opensea
cg215911412	positive regulation of GTPase activity	9.29E-06	0.33966664	0.608947158	0.269280518	5	142562531	ARHGAP26	Body	opensea
cg093709821	positive regulation of GTPase activity	9.49E-06	0.441659731	0.692735984	0.251076253	16	2547559	TBC1D24	Body	shore
cg207151592	positive regulation of GTPase activity	9.93E-06	0.232063303	0.447543482	0.215480179	5	142305468	ARHGAP26	Body	opensea
cg011199491	positive regulation of GTPase activity	1.04E-05	0.541464765	0.792773973	0.251309207	9	125708922	RABGAP1	5'UTR	opensea
cg104864242	positive regulation of GTPase activity	1.04E-05	0.166443906	0.385539584	0.219095678	6	155510565	TIAM2	Body	opensea
cg059545511	positive regulation of GTPase activity	1.11E-05	0.188422911	0.445433067	0.257010155	9	336313	DOCK8	Body	opensea
cg245014932	positive regulation of GTPase activity	1.11E-05	0.458218481	0.708396234	0.250177754	8	12951315	DLC1	Body	opensea
cg264595261	positive regulation of GTPase activity	1.19E-05	0.414991686	0.623679109	0.208687423	19	5968699	RANBP3	Body	opensea
cg211803451	positive regulation of GTPase activity	1.19E-05	0.308910063	0.53600226	0.227092197	17	58823065	BCAS3	Body	opensea
cg114083051	positive regulation of GTPase activity	1.19E-05	0.472071661	0.707084265	0.235012604	4	3386747	RGS12	Body	opensea
cg214830921	positive regulation of GTPase activity	1.19E-05	0.237945758	0.439081579	0.201135822	4	3371520	RGS12	TSS1500	shelf
cg137083782	positive regulation of GTPase activity	1.22E-05	0.171467106	0.431812142	0.260345037	13	34111344	STARD13	5'UTR	opensea
cg251571721	positive regulation of GTPase activity	1.23E-05	0.277425974	0.548637921	0.271211947	2	231988403	HTR2B	Body	opensea
cg273886802	positive regulation of GTPase activity	1.23E-05	0.251201791	0.48121869	0.2300169	19	6857265	VAV1	3'UTR	opensea
cg268912362	positive regulation of GTPase activity	1.29E-05	0.562114958	0.78410061	0.221985652	7	29495985	CHN2	Body	opensea
cg271611151	positive regulation of GTPase activity	1.29E-05	0.137720552	0.391940629	0.254220077	4	6920113	TBC1D14	5'UTR	opensea
cg239198442	positive regulation of GTPase activity	1.36E-05	0.624744126	0.852351249	0.227607123	13	111819481	ARHGEF7	Body	opensea
cg064769261	positive regulation of GTPase activity	1.38E-05	0.537016532	0.796284723	0.259268191	17	80867707	TBCD	Body	shelf
cg028818662	positive regulation of GTPase activity	1.46E-05	0.561956028	0.768568254	0.206612226	17	999650	ABR	Body	opensea
cg135669791	positive regulation of GTPase activity	1.50E-05	0.333110416	0.560437158	0.227326742	3	17712381	TBC1D5	5'UTR	opensea
cg237931861	positive regulation of GTPase activity	1.57E-05	0.135746962	0.34473177	0.208984808	12	110432589	GIT2	Body	shore
cg021429721	positive regulation of GTPase activity	1.58E-05	0.15969406	0.412066714	0.252372655	9	116327210	RGS3	TSS200	opensea
cg136916411	positive regulation of GTPase activity	1.66E-05	0.188889255	0.427042189	0.238152933	5	169372529	DOCK2	Body	opensea
cg040615341	positive regulation of GTPase activity	1.77E-05	0.500089104	0.761653572	0.261564469	20	19926620	RIN2	Body	opensea
cg035266711	positive regulation of GTPase activity	1.84E-05	0.418655268	0.68363433	0.264979062	9	80422800	GNAQ	Body	opensea
cg138919492	positive regulation of GTPase activity	1.93E-05	0.38819166	0.612069924	0.223878264	17	29421165	NF1	TSS1500	shore
cg085595031	positive regulation of GTPase activity	1.95E-05	0.397298913	0.626590858	0.229291945	13	99487280	DOCK9	Body	opensea
cg269591922	positive regulation of GTPase activity	1.98E-05	0.65945032	0.86912043	0.20967011	20	47265427	PREX1	Body	opensea
cg077946992	positive regulation of GTPase activity	2.00E-05	0.295216404	0.532852492	0.237636087	4	36227321	ARAP2	Body	opensea
cg058483452	positive regulation of GTPase activity	2.01E-05	0.700732916	0.923678681	0.222945765	11	129012348	ARHGAP32	Body	opensea
cg183535722	positive regulation of GTPase activity	2.03E-05	0.314912269	0.523639163	0.208726894	20	47339547	PREX1	Body	opensea
cg027602802	positive regulation of GTPase activity	2.09E-05	0.493073938	0.739124463	0.246050525	1	21993555	RAP1GAP	5'UTR	shore
cg202820721	positive regulation of GTPase activity	2.15E-05	0.235498209	0.438268936	0.202770728	13	99656447	DOCK9	Body	opensea
cg093996662	positive regulation of GTPase activity	2.20E-05	0.629939076	0.863947407	0.234008332	9	134582145	RAPGEF1	Body	opensea
cg115445062	positive regulation of GTPase activity	2.23E-05	0.143740965	0.349188098	0.205447133	7	29235947	CHN2	TSS1500	shore
cg086276622	positive regulation of GTPase activity	2.25E-05	0.645908033	0.870743385	0.224835352	5	86663298	RASA1	Body	opensea
cg266951902	positive regulation of GTPase activity	2.32E-05	0.676278654	0.890069414	0.21379076	21	32567133	TIAM1	Body	opensea
cg156668921	positive regulation of GTPase activity	2.43E-05	0.403689369	0.648122024	0.244432655	13	99636658	DOCK9	Body	opensea
cg036948411	positive regulation of GTPase activity	2.58E-05	0.263149519	0.497001557	0.233852038	19	5962581	RANBP3	Body	opensea
cg002555621	positive regulation of GTPase activity	2.64E-05	0.476807448	0.70787433	0.231066882	4	3386719	RGS12	Body	opensea
cg093773801	positive regulation of GTPase activity	2.65E-05	0.183866052	0.45860841	0.274742358	2	9477369	ASAP2	Body	opensea
cg037418742	positive regulation of GTPase activity	2.65E-05	0.368199873	0.642784852	0.274584979	9	130073953	GARNL3	Body	opensea
cg009616792	positive regulation of GTPase activity	2.65E-05	0.374392621	0.640423194	0.266030574	19	47458233	ARHGAP35	Body	opensea
cg241138182	positive regulation of GTPase activity	2.69E-05	0.437089676	0.67054401	0.233454335	13	114875199	RASA3	Body	island
cg049306931	positive regulation of GTPase activity	2.71E-05	0.484732227	0.74261819	0.257885963	1	8083186	ERRFI1	5'UTR	shelf
cg119073331	positive regulation of GTPase activity	2.75E-05	0.464393397	0.707244457	0.24285106	22	41658111	RANGAP1	Body	opensea
cg143722812	positive regulation of GTPase activity	2.93E-05	0.202346218	0.447257776	0.244911558	3	141277039	RASA2	Body	opensea
cg053953211	positive regulation of GTPase activity	2.99E-05	0.375732686	0.626764159	0.251031473	1	182571174	RGS16	Body	shelf
cg151977562	positive regulation of GTPase activity	3.11E-05	0.748362096	0.503079985	-0.245282111	5	142396536	ARHGAP26	Body	opensea
cg138081981	positive regulation of GTPase activity	3.18E-05	0.218854546	0.426156248	0.207301702	1	8087518	ERRFI1	TSS1500	shore
cg003721501	positive regulation of GTPase activity	3.26E-05	0.212283315	0.428658068	0.216374753	9	125709736	RABGAP1	5'UTR	opensea
cg222541351	positive regulation of GTPase activity	3.37E-05	0.312320771	0.521301426	0.208980655	17	34309129	CCL16	TSS1500	opensea
cg229875461	positive regulation of GTPase activity	3.39E-05	0.271580913	0.498376888	0.226795974	4	38080474	TBC1D1	Body	opensea
cg234437901	positive regulation of GTPase activity	3.41E-05	0.755540774	0.477561591	-0.277979183	2	9527441	ASAP2	Body	opensea
cg130884711	positive regulation of GTPase activity	3.44E-05	0.32413138	0.578602982	0.254471603	8	131314596	ASAP1	Body	opensea
cg145099661	positive regulation of GTPase activity	3.72E-05	0.477904818	0.729404954	0.251500136	2	225766314	DOCK10	Body	opensea
cg172030371	positive regulation of GTPase activity	3.79E-05	0.170473769	0.410893927	0.240420158	17	77967611	TBC1D16	Body	shore
cg112291042	positive regulation of GTPase activity	3.82E-05	0.249856182	0.464344938	0.214488756	3	124132963	KALRN	Body	opensea
cg040203282	positive regulation of GTPase activity	3.84E-05	0.636770642	0.857052384	0.220281742	11	75054139	ARRB1	Body	opensea
cg070437971	positive regulation of GTPase activity	4.08E-05	0.481742483	0.713242573	0.23150009	2	101642961	TBC1D8	Body	opensea
cg010649382	positive regulation of GTPase activity	4.25E-05	0.358325655	0.571155472	0.212829817	2	102369394	MAP4K4	Body	opensea
cg187923652	positive regulation of GTPase activity	4.46E-05	0.372933993	0.618513793	0.2455798	8	13132967	DLC1	Body	shore
cg265705741	positive regulation of GTPase activity	4.67E-05	0.284572055	0.535764946	0.251192891	1	220415655	RAB3GAP2	Body	opensea
cg199085122	positive regulation of GTPase activity	4.68E-05	0.379761527	0.586741312	0.206979784	12	57868776	ARHGAP9	Body	shore
cg003702631	positive regulation of GTPase activity	4.69E-05	0.589611674	0.822074931	0.232463257	4	3334205	RGS12	Body	opensea
cg276335802	positive regulation of GTPase activity	4.85E-05	0.402293273	0.611478127	0.209184854	3	124355701	KALRN	Body	opensea
cg126695432	positive regulation of GTPase activity	5.32E-05	0.316100197	0.585062953	0.268962756	3	9225565	SRGAP3	Body	opensea
cg059146971	positive regulation of GTPase activity	5.36E-05	0.159744687	0.393461685	0.233716998	9	116327278	RGS3	1stExon	opensea
cg222093022	positive regulation of GTPase activity	5.40E-05	0.633408675	0.839377782	0.205969107	2	102445628	MAP4K4	Body	opensea
cg155914901	positive regulation of GTPase activity	5.41E-05	0.182194452	0.475460862	0.29326641	5	176784747	RGS14	TSS200	opensea
cg218279122	positive regulation of GTPase activity	5.44E-05	0.357951684	0.574210612	0.216258928	4	86763803	ARHGAP24	Body	opensea
cg236991442	positive regulation of GTPase activity	5.47E-05	0.771436474	0.556345046	-0.215091428	1	232644483	SIPA1L2	Body	opensea
cg018875781	positive regulation of GTPase activity	5.62E-05	0.897176892	0.641428342	-0.255748551	2	101649492	TBC1D8	Body	opensea
cg170664941	positive regulation of GTPase activity	5.65E-05	0.162022479	0.379538891	0.217516413	9	116327218	RGS3	TSS200	opensea
cg049077462	positive regulation of GTPase activity	5.92E-05	0.701733138	0.482780667	-0.218952471	4	36246675	ARAP2	TSS1500	shore
cg151050601	positive regulation of GTPase activity	5.96E-05	0.62876054	0.418848796	-0.209911744	4	7024189	TBC1D14	Body	shelf
cg038761502	positive regulation of GTPase activity	6.27E-05	0.40321469	0.624437113	0.221222422	2	102369368	MAP4K4	Body	opensea
cg087715671	positive regulation of GTPase activity	6.41E-05	0.111757446	0.337869344	0.226111898	9	116327270	RGS3	1stExon	opensea
cg248059851	positive regulation of GTPase activity	6.55E-05	0.295781384	0.508708735	0.212927351	8	25045589	DOCK5	Body	shelf
cg181672012	positive regulation of GTPase activity	6.91E-05	0.276909286	0.509348648	0.232439363	20	47276700	PREX1	Body	opensea
cg225081401	positive regulation of GTPase activity	7.04E-05	0.381616976	0.596723788	0.215106812	16	56291792	GNAO1	Body	opensea
cg097514512	positive regulation of GTPase activity	7.08E-05	0.507419794	0.778324539	0.270904745	3	124240030	KALRN	Body	opensea
cg108534311	positive regulation of GTPase activity	7.08E-05	0.494032804	0.695534658	0.201501853	10	11574300	USP6NL	Body	opensea
cg134377221	positive regulation of GTPase activity	7.10E-05	0.536986442	0.748261887	0.211275445	10	96175968	TBC1D12	Body	opensea
cg041809221	positive regulation of GTPase activity	7.13E-05	0.36919777	0.605614675	0.236416905	6	11270791	NEDD9	Body	opensea
cg211569852	positive regulation of GTPase activity	7.13E-05	0.411994421	0.659888504	0.247894083	1	156844911	NTRK1	Body	opensea
cg177031352	positive regulation of GTPase activity	7.27E-05	0.920298733	0.702866166	-0.217432567	22	23536228	BCR	Body	opensea
cg028365331	positive regulation of GTPase activity	7.48E-05	0.491645744	0.698663302	0.207017558	13	99631531	DOCK9	TSS1500	opensea
cg105159672	positive regulation of GTPase activity	7.67E-05	0.138520424	0.351999023	0.213478599	9	126400009	DENND1A	Body	opensea
cg165397412	positive regulation of GTPase activity	7.74E-05	0.387489946	0.595944213	0.208454267	7	29359435	CHN2	Body	opensea
cg169204462	positive regulation of GTPase activity	8.05E-05	0.435229125	0.646398959	0.211169834	17	987173	ABR	Body	opensea
cg087331521	positive regulation of GTPase activity	8.10E-05	0.45797374	0.682446282	0.224472542	4	141632215	TBC1D9	Body	opensea
cg182545862	positive regulation of GTPase activity	8.21E-05	0.455780092	0.662506567	0.206726475	5	142208412	ARHGAP26	Body	opensea
cg205257791	positive regulation of GTPase activity	8.22E-05	0.499047794	0.749393265	0.250345471	2	236956863	AGAP1	Body	opensea
cg242453671	positive regulation of GTPase activity	8.25E-05	0.219872004	0.426380884	0.20650888	8	54816065	RGS20	Body	opensea
cg205251642	positive regulation of GTPase activity	8.46E-05	0.384166176	0.588671729	0.204505552	3	119099857	ARHGAP31	Body	opensea
cg159223942	positive regulation of GTPase activity	8.85E-05	0.500003755	0.732910763	0.232907008	17	29421236	NF1	TSS1500	shore
cg118208461	positive regulation of GTPase activity	9.06E-05	0.211140135	0.435475861	0.224335727	15	78359925	TBC1D2B	Body	opensea
cg108649241	positive regulation of GTPase activity	9.42E-05	0.467599624	0.704346888	0.236747265	10	119800044	RAB11FIP2	Body	opensea
cg190308142	positive regulation of GTPase activity	9.58E-05	0.559117062	0.792991191	0.233874129	1	232600205	SIPA1L2	Body	opensea
cg223967552	positive regulation of GTPase activity	9.78E-05	0.150164793	0.401563667	0.251398874	1	21995097	RAP1GAP	5'UTR	island
cg031978851	positive regulation of GTPase activity	9.98E-05	0.322532439	0.540375144	0.217842704	16	56291675	GNAO1	Body	opensea
cg070990001	positive regulation of GTPase activity	0.000100985	0.636816606	0.86130653	0.224489924	17	80841134	TBCD	Body	opensea
cg054785171	positive regulation of GTPase activity	0.00010241	0.738190495	0.944491829	0.206301333	2	159341853	PKP4	5'UTR	opensea
cg023857991	positive regulation of GTPase activity	0.000104538	0.280316004	0.481065327	0.200749323	2	109204687	LIMS1	TSS1500	opensea
cg043464772	positive regulation of GTPase activity	0.000107085	0.305337071	0.508462691	0.203125621	1	21958989	RAP1GAP	Body	opensea
cg103887161	positive regulation of GTPase activity	0.000109504	0.466028132	0.74288551	0.276857378	5	169187711	DOCK2	Body	opensea
cg194346461	positive regulation of GTPase activity	0.000110677	0.531013992	0.734778269	0.203764277	10	128607975	DOCK1	Body	opensea
cg061594841	positive regulation of GTPase activity	0.000111195	0.309079284	0.581900394	0.27282111	1	8087590	ERRFI1	TSS1500	shore
cg218459882	positive regulation of GTPase activity	0.000116718	0.543621177	0.789834431	0.246213254	13	111792593	ARHGEF7	Body	opensea
cg043512052	positive regulation of GTPase activity	0.000118181	0.694986173	0.439622139	-0.255364034	2	143886326	ARHGAP15	TSS1500	opensea
cg078323432	positive regulation of GTPase activity	0.000132772	0.778153627	0.551714334	-0.226439293	9	126516296	DENND1A	Body	opensea
cg130800421	positive regulation of GTPase activity	0.000135994	0.510963532	0.727579622	0.21661609	9	128106546	GAPVD1	Body	opensea
cg134071442	positive regulation of GTPase activity	0.000136149	0.551170617	0.783252165	0.232081548	10	33468337	NRP1	3'UTR	opensea
cg234464041	positive regulation of GTPase activity	0.000136548	0.314005385	0.532758632	0.218753247	3	55511566	WNT5A	Body	shelf
cg009684231	positive regulation of GTPase activity	0.000140617	0.162290203	0.388463445	0.226173243	4	3371715	RGS12	TSS200	shelf
cg041758721	positive regulation of GTPase activity	0.000142307	0.326454253	0.536651063	0.210196809	5	176784550	RGS14	TSS1500	opensea
cg175698421	positive regulation of GTPase activity	0.000142807	0.252866572	0.502984403	0.250117832	4	3371566	RGS12	Body	shelf
cg193251521	positive regulation of GTPase activity	0.00014792	0.584315863	0.346182131	-0.238133732	2	9527430	ASAP2	Body	opensea
cg228825321	positive regulation of GTPase activity	0.000149161	0.629964256	0.856517673	0.226553418	20	19965475	RIN2	Body	opensea
cg238075751	positive regulation of GTPase activity	0.000157684	0.70822715	0.918121815	0.209894665	22	47434681	TBC1D22A	Body	opensea
cg238383781	positive regulation of GTPase activity	0.000162421	0.157196148	0.372718213	0.215522065	4	3371711	RGS12	TSS200	shelf
cg040111351	positive regulation of GTPase activity	0.000165925	0.48686429	0.695530681	0.20866639	2	236582960	AGAP1	Body	shelf
cg048260101	positive regulation of GTPase activity	0.00016769	0.439939614	0.648332575	0.208392961	17	29277837	ADAP2	Body	opensea
cg141041002	positive regulation of GTPase activity	0.000169463	0.432675604	0.688397654	0.25572205	14	72168951	SIPA1L1	Body	opensea
cg171225822	positive regulation of GTPase activity	0.000169724	0.4141169	0.622060713	0.207943813	2	102380604	MAP4K4	Body	opensea
cg091391831	positive regulation of GTPase activity	0.000170679	0.885655086	0.633827534	-0.251827551	17	59239178	BCAS3	Body	opensea
cg022399021	positive regulation of GTPase activity	0.000170726	0.94999393	0.698437668	-0.251556262	17	80749347	TBCD	Body	opensea
cg147026292	positive regulation of GTPase activity	0.000171029	0.32343596	0.558090463	0.234654503	15	38844748	RASGRP1	Body	opensea
cg021295972	positive regulation of GTPase activity	0.000171774	0.388526001	0.619181778	0.230655777	17	36624613	ARHGAP23	Body	shelf
cg188936851	positive regulation of GTPase activity	0.000174805	0.266968165	0.477525382	0.210557218	9	128035237	GAPVD1	5'UTR	opensea
cg134532031	positive regulation of GTPase activity	0.000175856	0.269090642	0.499386844	0.230296203	2	159396150	PKP4	Body	opensea
cg107012321	positive regulation of GTPase activity	0.000177844	0.387742016	0.593998279	0.206256263	11	64507260	RASGRP2	Body	shelf
cg012333922	positive regulation of GTPase activity	0.000180462	0.320155729	0.538506398	0.218350669	1	85665444	SYDE2	Body	shore
cg248920692	positive regulation of GTPase activity	0.000184827	0.12117082	0.368181031	0.247010211	10	33562205	NRP1	Body	opensea
cg267942271	positive regulation of GTPase activity	0.000201336	0.328204024	0.546100672	0.217896648	5	169483131	DOCK2	Body	opensea
cg202307841	positive regulation of GTPase activity	0.000206152	0.524128758	0.756318042	0.232189284	9	80491667	GNAQ	Body	opensea
cg179289201	positive regulation of GTPase activity	0.000213417	0.181139909	0.458420993	0.277281084	1	968558	AGRN	Body	island
cg209704392	positive regulation of GTPase activity	0.000218159	0.926230129	0.720230985	-0.205999144	12	64361279	SRGAP1	Body	opensea
cg115237861	positive regulation of GTPase activity	0.000218922	0.663847477	0.425690546	-0.238156932	9	80499394	GNAQ	Body	opensea
cg038376801	positive regulation of GTPase activity	0.000223609	0.31657821	0.517885453	0.201307244	17	77967529	TBC1D16	Body	shore
cg028374321	positive regulation of GTPase activity	0.000247307	0.915851281	0.640264881	-0.275586399	12	72232889	TBC1D15	TSS1500	shore
cg059442021	positive regulation of GTPase activity	0.000256106	0.620696423	0.837571361	0.216874937	7	111700933	DOCK4	Body	opensea
cg147317991	positive regulation of GTPase activity	0.000262211	0.585801253	0.800939496	0.215138243	12	32859231	DNM1L	Body	opensea
cg184870292	positive regulation of GTPase activity	0.0002683	0.800705797	0.589398501	-0.211307296	7	29385855	CHN2	Body	opensea
cg028233322	positive regulation of GTPase activity	0.00027487	0.86481728	0.628061121	-0.236756159	2	143941618	ARHGAP15	Body	opensea
cg141418431	positive regulation of GTPase activity	0.00028149	0.751459256	0.53336482	-0.218094436	3	183889395	DVL3	3'UTR	shore
cg105658122	positive regulation of GTPase activity	0.000288985	0.626204388	0.841962355	0.215757967	13	34019172	STARD13	Body	opensea
cg137883812	positive regulation of GTPase activity	0.000310473	0.645084205	0.854237519	0.209153314	1	17907265	ARHGEF10L	Body	opensea
cg009592381	positive regulation of GTPase activity	0.000312886	0.885938108	0.640997934	-0.244940174	19	40749359	AKT2	Body	opensea
cg184915722	positive regulation of GTPase activity	0.000323852	0.503197393	0.714135585	0.210938192	3	119084577	ARHGAP31	Body	opensea
cg213291261	positive regulation of GTPase activity	0.000327188	0.578425739	0.785034983	0.206609245	22	32229746	DEPDC5	Body	opensea
cg087814252	positive regulation of GTPase activity	0.000330626	0.573183851	0.779557202	0.206373351	7	29382602	CHN2	Body	opensea
cg038437242	positive regulation of GTPase activity	0.000340088	0.426806061	0.658155133	0.231349071	3	13038019	IQSEC1	Body	shore
cg237493531	positive regulation of GTPase activity	0.000349182	0.266949792	0.47790766	0.210957868	12	109083899	CORO1C	Body	opensea
cg193314661	positive regulation of GTPase activity	0.000352239	0.68386704	0.422924822	-0.260942218	2	9527051	ASAP2	Body	opensea
cg246189552	positive regulation of GTPase activity	0.000352902	0.200464096	0.407551025	0.207086929	3	9268225	SRGAP3	Body	opensea
cg060559351	positive regulation of GTPase activity	0.000353985	0.252926813	0.493126425	0.240199612	1	220324931	RAB3GAP2	ExonBnd	opensea
cg157012031	positive regulation of GTPase activity	0.000362157	0.936976226	0.706972625	-0.230003601	19	40737740	AKT2	3'UTR	opensea
cg075353501	positive regulation of GTPase activity	0.000362216	0.445840829	0.660341206	0.214500377	6	11357100	NEDD9	5'UTR	opensea
cg191614972	positive regulation of GTPase activity	0.000375525	0.283398423	0.502612604	0.219214181	7	29367628	CHN2	Body	opensea
cg234542842	positive regulation of GTPase activity	0.000388937	0.702692183	0.478719556	-0.223972627	17	935685	ABR	Body	shore
cg006107482	positive regulation of GTPase activity	0.000399692	0.560962261	0.764705595	0.203743334	13	111935077	ARHGEF7	Body	shore
cg005857901	positive regulation of GTPase activity	0.000406832	0.32465495	0.525375002	0.200720052	2	109204845	LIMS1	1stExon	opensea
cg020930062	positive regulation of GTPase activity	0.00040917	0.437086869	0.683262543	0.246175675	10	32201942	ARHGAP12	5'UTR	opensea
cg007812082	positive regulation of GTPase activity	0.000411964	0.137594917	0.339004958	0.20141004	12	64433590	SRGAP1	Body	opensea
cg204976822	positive regulation of GTPase activity	0.000414648	0.28642401	0.490705161	0.204281151	13	33858444	STARD13	Body	opensea
cg217636341	positive regulation of GTPase activity	0.000430653	0.409026334	0.632254625	0.223228291	1	174859310	RABGAP1L	Body	opensea
cg059150892	positive regulation of GTPase activity	0.000432651	0.603844682	0.845290246	0.241445565	13	33690615	STARD13	Body	opensea
cg260280051	positive regulation of GTPase activity	0.000445176	0.373956874	0.613063497	0.239106623	9	80378603	GNAQ	Body	opensea
cg005789092	positive regulation of GTPase activity	0.000463642	0.301913735	0.509278797	0.207365062	1	206630667	SRGAP2	Body	opensea
cg032334901	positive regulation of GTPase activity	0.000473872	0.482698341	0.706296325	0.223597984	17	59018422	BCAS3	Body	opensea
cg225109701	positive regulation of GTPase activity	0.000489158	0.668871727	0.869177269	0.200305542	6	158327096	SNX9	Body	opensea
cg254615081	positive regulation of GTPase activity	0.000507808	0.230418075	0.457696573	0.227278498	5	176784715	RGS14	TSS200	opensea
cg140320331	positive regulation of GTPase activity	0.000516131	0.83771238	0.59695795	-0.24075443	1	241371615	RGS7	Body	opensea
cg105328072	positive regulation of GTPase activity	0.000525119	0.770484232	0.56321719	-0.207267043	17	935766	ABR	Body	shore
cg113232032	positive regulation of GTPase activity	0.000539881	0.541558262	0.752222911	0.21066465	7	29236387	CHN2	TSS1500	shore
cg197887541	positive regulation of GTPase activity	0.000571631	0.352909003	0.573696566	0.220787564	17	80847662	TBCD	Body	opensea
cg146844341	positive regulation of GTPase activity	0.000581125	0.286812391	0.489090238	0.202277847	5	53829957	SNX18	Body	opensea
cg204427441	positive regulation of GTPase activity	0.000588201	0.836774335	0.626897836	-0.2098765	1	240995973	RGS7	Body	opensea
cg088686311	positive regulation of GTPase activity	0.000591217	0.628538788	0.406847585	-0.221691203	9	80499417	GNAQ	Body	opensea
cg058080572	positive regulation of GTPase activity	0.0006383	0.737548461	0.535086215	-0.202462246	19	38490458	SIPA1L3	5'UTR	opensea
cg023412641	positive regulation of GTPase activity	0.000694105	0.219957821	0.432390225	0.212432404	1	967967	AGRN	Body	island
cg180720361	positive regulation of GTPase activity	0.000697063	0.589522476	0.840319295	0.25079682	10	11589389	USP6NL	Body	opensea
cg191025751	positive regulation of GTPase activity	0.000715613	0.663392464	0.865393117	0.202000653	22	32152158	DEPDC5	Body	shelf
cg276323181	positive regulation of GTPase activity	0.000717664	0.780991375	0.514959303	-0.266032072	1	241032479	RGS7	Body	opensea
cg084770001	positive regulation of GTPase activity	0.000741044	0.38628561	0.659445607	0.273159997	5	169187218	DOCK2	Body	opensea
cg274141321	positive regulation of GTPase activity	0.000746931	0.376480704	0.619633486	0.243152783	4	38111786	TBC1D1	TSS200	opensea
cg113038391	positive regulation of GTPase activity	0.00077439	0.377099764	0.586891626	0.209791861	7	75405967	CCL26	5'UTR	opensea
cg041885101	positive regulation of GTPase activity	0.000789229	0.532156462	0.774634526	0.242478064	5	169187197	DOCK2	Body	opensea
cg109849621	positive regulation of GTPase activity	0.000946262	0.402482577	0.615621878	0.213139301	2	236462202	AGAP1	Body	opensea
cg138106732	positive regulation of GTPase activity	0.00094746	0.668172797	0.447851575	-0.220321222	14	88473038	GPR65	5'UTR	opensea
cg160081501	positive regulation of GTPase activity	0.000961326	0.433004249	0.634609821	0.201605572	2	109231156	LIMS1	5'UTR	opensea
cg207413191	positive regulation of GTPase activity	0.000962783	0.662421733	0.864425455	0.202003722	3	55511693	WNT5A	Body	shelf
cg096311232	positive regulation of GTPase activity	0.000997476	0.758337181	0.526694403	-0.231642778	1	232644166	SIPA1L2	Body	opensea
cg103358261	positive regulation of GTPase activity	0.001011774	0.91655755	0.709414206	-0.207143344	1	240989308	RGS7	Body	shelf
cg151220931	positive regulation of GTPase activity	0.001100359	0.904713198	0.684889708	-0.21982349	12	72232279	TBC1D15	TSS1500	shore
cg006406222	positive regulation of GTPase activity	0.001165476	0.828307424	0.622651497	-0.205655926	2	144020044	ARHGAP15	Body	opensea
cg140567931	positive regulation of GTPase activity	0.0011697	0.563461985	0.808209612	0.244747627	13	75923370	TBC1D4	Body	opensea
cg260176792	positive regulation of GTPase activity	0.00124319	0.969211767	0.755713298	-0.213498469	4	148936704	ARHGAP10	Body	opensea
cg251957811	positive regulation of GTPase activity	0.001244619	0.180964388	0.43213361	0.251169222	10	11602544	USP6NL	Body	opensea
cg254844182	positive regulation of GTPase activity	0.001274286	0.723867858	0.498364589	-0.225503269	2	143899526	ARHGAP15	5'UTR	opensea
cg124917972	positive regulation of GTPase activity	0.001385224	0.49931345	0.730911845	0.231598395	14	72168943	SIPA1L1	Body	opensea
cg199742271	positive regulation of GTPase activity	0.001389134	0.301529304	0.531375757	0.229846453	4	3371876	RGS12	Body	shelf
cg023704741	positive regulation of GTPase activity	0.001393424	0.65626047	0.447330181	-0.208930289	17	59438581	BCAS3	Body	opensea
cg024691611	positive regulation of GTPase activity	0.001399519	0.314730445	0.523208073	0.208477628	19	5962087	RANBP3	Body	opensea
cg214252962	positive regulation of GTPase activity	0.001438649	0.444693431	0.648448152	0.203754721	3	123967656	KALRN	Body	opensea
cg165238561	positive regulation of GTPase activity	0.001455009	0.936023354	0.697084373	-0.238938982	12	72232794	TBC1D15	TSS1500	shore
cg159000511	positive regulation of GTPase activity	0.001505663	0.717841634	0.511018936	-0.206822697	6	158245997	SNX9	Body	shore
cg152729792	positive regulation of GTPase activity	0.001546413	0.252450148	0.453241382	0.200791234	3	124326148	KALRN	Body	opensea
cg196656961	positive regulation of GTPase activity	0.001666724	0.154425808	0.385782809	0.231357001	7	949154	ADAP1	Body	island
cg044668401	positive regulation of GTPase activity	0.001668772	0.293153274	0.499918323	0.206765048	5	176784719	RGS14	TSS200	opensea
cg039555371	positive regulation of GTPase activity	0.001754585	0.324620991	0.538666788	0.214045797	17	80806388	TBCD	Body	opensea
cg091757341	positive regulation of GTPase activity	0.00175536	0.415782104	0.647175146	0.231393042	5	169510081	DOCK2	3'UTR	opensea
cg065268322	positive regulation of GTPase activity	0.001768012	0.57012357	0.797552873	0.227429303	9	126349160	DENND1A	Body	opensea
cg157217642	positive regulation of GTPase activity	0.001781921	0.352118185	0.598784305	0.24666612	9	126405197	DENND1A	Body	opensea
cg138955962	positive regulation of GTPase activity	0.001917102	0.851709557	0.650766962	-0.200942595	5	142293846	ARHGAP26	Body	opensea
cg153284291	positive regulation of GTPase activity	0.001927856	0.447588718	0.674724214	0.227135496	1	220415906	RAB3GAP2	Body	opensea
cg007681791	positive regulation of GTPase activity	0.001945795	0.436038899	0.636603118	0.200564219	1	8083892	ERRFI1	5'UTR	shore
cg073531191	positive regulation of GTPase activity	0.002222132	0.491488173	0.705894195	0.214406022	2	187349517	ZC3H15	TSS1500	shore
cg136296521	positive regulation of GTPase activity	0.002365739	0.860490715	0.65432379	-0.206166925	8	131414295	ASAP1	TSS200	opensea
cg151491792	positive regulation of GTPase activity	0.002535272	0.862707909	0.659780293	-0.202927615	2	175839082	CHN1	Body	opensea
cg125729951	positive regulation of GTPase activity	0.002682957	0.609620206	0.823204977	0.213584771	2	101733772	TBC1D8	Body	opensea
cg103209211	positive regulation of GTPase activity	0.002742882	0.538004532	0.746138839	0.208134307	12	54901270	NCKAP1L	Body	opensea
cg017656411	positive regulation of GTPase activity	0.002752195	0.782114966	0.553546134	-0.228568832	3	17781888	TBC1D5	1stExon	shore
cg035350991	positive regulation of GTPase activity	0.003003861	0.338588248	0.565662234	0.227073986	17	80847270	TBCD	Body	opensea
cg201382242	positive regulation of GTPase activity	0.003072547	0.137508127	0.343167145	0.205659018	8	68897266	PREX2	Body	opensea
cg005222621	positive regulation of GTPase activity	0.003099597	0.87531537	0.675108052	-0.200207318	22	30713066	TBC1D10A	Body	opensea
cg199587212	positive regulation of GTPase activity	0.003165914	0.842400227	0.614253844	-0.228146383	2	144455439	ARHGAP15	Body	opensea
cg221556552	positive regulation of GTPase activity	0.003199351	0.731375908	0.526569965	-0.204805943	7	29389575	CHN2	Body	opensea
cg072128151	positive regulation of GTPase activity	0.003416089	0.351856256	0.557438491	0.205582235	9	259840	DOCK8	Body	opensea
cg256308752	positive regulation of GTPase activity	0.003608805	0.876254678	0.671740994	-0.204513684	22	23593187	BCR	Body	opensea
cg189726762	positive regulation of GTPase activity	0.004046565	0.3953008	0.625402722	0.230101922	22	40784025	SGSM3	5'UTR	opensea
cg258031992	positive regulation of GTPase activity	0.004243794	0.591165831	0.795935478	0.204769647	7	29420966	CHN2	Body	opensea
cg257282062	positive regulation of GTPase activity	0.004539242	0.381354836	0.584056534	0.202701698	10	49734874	ARHGAP22	Body	shelf
cg051041892	positive regulation of GTPase activity	0.004643859	0.516995122	0.727552624	0.210557502	6	155475642	TIAM2	Body	opensea
cg183797932	positive regulation of GTPase activity	0.004836975	0.321690165	0.525413339	0.203723174	13	111868162	ARHGEF7	5'UTR	opensea
cg246989792	positive regulation of GTPase activity	0.004996581	0.201768683	0.405137839	0.203369156	17	36666093	ARHGAP23	Body	island
cg136658531	positive regulation of GTPase activity	0.005382878	0.366778459	0.575618472	0.208840013	9	34689585	CCL19	3'UTR	opensea
cg018693421	positive regulation of GTPase activity	0.005578178	0.323791926	0.526157364	0.202365439	4	106983673	TBCK	Body	opensea
cg060727342	positive regulation of GTPase activity	0.006823721	0.797156672	0.594293906	-0.202862766	2	143929802	ARHGAP15	Body	opensea
cg089877582	positive regulation of GTPase activity	0.00701526	0.795309029	0.587691287	-0.207617742	22	23593559	BCR	Body	opensea
cg000331912	positive regulation of GTPase activity	0.007857727	0.603929747	0.804039	0.200109253	14	72168850	SIPA1L1	Body	opensea
cg143824281	positive regulation of GTPase activity	0.00788337	0.442393456	0.655930754	0.213537299	12	40624118	LRRK2	Body	opensea
cg113742562	activation of GTPase activity	5.43E-10	0.487535363	0.765231427	0.277696064	8	144888445	SCRIB	Body	shore
cg020584692	activation of GTPase activity	4.20E-09	0.60304876	0.88138902	0.27834026	3	17462505	TBC1D5	Body	opensea
cg083412783	activation of GTPase activity	2.47E-08	0.455529644	0.732979209	0.277449565	15	79283460	RASGRF1	Body	opensea
cg089923623	activation of GTPase activity	2.97E-08	0.589670749	0.885619708	0.295948959	22	40768576	SGSM3	5'UTR	shore
cg236774262	activation of GTPase activity	5.02E-08	0.487984478	0.857516536	0.369532058	2	101727028	TBC1D8	Body	opensea
cg069261402	activation of GTPase activity	6.75E-08	0.582916115	0.913639634	0.330723519	2	101697025	TBC1D8	Body	opensea
cg256080412	activation of GTPase activity	2.12E-07	0.156038021	0.390631821	0.2345938	4	37891834	TBC1D1	TSS1500	island
cg134524052	activation of GTPase activity	2.38E-07	0.300012688	0.588745479	0.288732791	4	6920012	TBC1D14	5'UTR	opensea
cg276155742	activation of GTPase activity	2.92E-07	0.411456497	0.639083144	0.227626647	9	125708440	RABGAP1	5'UTR	opensea
cg163187292	activation of GTPase activity	3.38E-07	0.660817301	0.910638937	0.249821637	17	59302659	BCAS3	Body	opensea
cg265314322	activation of GTPase activity	3.55E-07	0.228923917	0.527539721	0.298615804	1	174846466	RABGAP1L	5'UTR	opensea
cg125946152	activation of GTPase activity	3.66E-07	0.575697145	0.814975451	0.239278306	2	101643137	TBC1D8	Body	opensea
cg145002113	activation of GTPase activity	4.52E-07	0.26753687	0.549542167	0.282005297	20	20391461	RALGAPA2	Body	opensea
cg044603642	activation of GTPase activity	4.61E-07	0.439187082	0.73443107	0.295243989	17	8370017	NDEL1	Body	opensea
cg057703632	activation of GTPase activity	4.66E-07	0.301826046	0.647878692	0.346052645	9	125709856	RABGAP1	5'UTR	opensea
cg106677942	activation of GTPase activity	4.98E-07	0.204555328	0.451816019	0.247260691	12	109095809	CORO1C	5'UTR	opensea
cg276061372	activation of GTPase activity	6.78E-07	0.251983324	0.538312191	0.286328868	4	37891816	TBC1D1	TSS1500	island
cg055137752	activation of GTPase activity	7.01E-07	0.393179818	0.694747282	0.301567465	1	174964265	RABGAP1L	3'UTR	opensea
cg138152122	activation of GTPase activity	8.00E-07	0.365903586	0.679653477	0.313749892	17	59018561	BCAS3	Body	opensea
cg063933403	activation of GTPase activity	8.67E-07	0.62093174	0.83375744	0.2128257	15	38833471	RASGRP1	Body	opensea
cg030501272	activation of GTPase activity	1.02E-06	0.13381753	0.365678544	0.231861014	17	59413660	BCAS3	Body	opensea
cg118071432	activation of GTPase activity	1.25E-06	0.64125923	0.891845869	0.250586639	6	13326305	TBC1D7	Body	shelf
cg172087403	activation of GTPase activity	1.34E-06	0.440849291	0.645227652	0.20437836	17	1011493	ABR	Body	shore
cg232002852	activation of GTPase activity	1.88E-06	0.347044349	0.625810127	0.278765778	7	143092842	EPHA1	Body	opensea
cg254296192	activation of GTPase activity	2.62E-06	0.131496742	0.409449976	0.277953234	1	174846521	RABGAP1L	5'UTR	opensea
cg185030192	activation of GTPase activity	4.33E-06	0.614487911	0.827015905	0.212527994	10	96202895	TBC1D12	Body	opensea
cg025337022	activation of GTPase activity	6.12E-06	0.553535801	0.817434787	0.263898986	9	100988767	TBC1D2	Body	opensea
cg221437662	activation of GTPase activity	6.33E-06	0.514623875	0.745362155	0.230738279	3	55514421	WNT5A	Body	shore
cg142110752	activation of GTPase activity	6.86E-06	0.377307651	0.591490096	0.214182446	9	135818481	TSC1	5'UTR	shore
cg112555903	activation of GTPase activity	7.31E-06	0.587693089	0.805615674	0.217922584	17	986855	ABR	Body	opensea
cg099125682	activation of GTPase activity	7.61E-06	0.422354848	0.682060702	0.259705854	22	30700170	TBC1D10A	Body	opensea
cg011199492	activation of GTPase activity	1.04E-05	0.541464765	0.792773973	0.251309207	9	125708922	RABGAP1	5'UTR	opensea
cg211803452	activation of GTPase activity	1.19E-05	0.308910063	0.53600226	0.227092197	17	58823065	BCAS3	Body	opensea
cg271611152	activation of GTPase activity	1.29E-05	0.137720552	0.391940629	0.254220077	4	6920113	TBC1D14	5'UTR	opensea
cg028818663	activation of GTPase activity	1.46E-05	0.561956028	0.768568254	0.206612226	17	999650	ABR	Body	opensea
cg135669792	activation of GTPase activity	1.50E-05	0.333110416	0.560437158	0.227326742	3	17712381	TBC1D5	5'UTR	opensea
cg093996663	activation of GTPase activity	2.20E-05	0.629939076	0.863947407	0.234008332	9	134582145	RAPGEF1	Body	opensea
cg266951903	activation of GTPase activity	2.32E-05	0.676278654	0.890069414	0.21379076	21	32567133	TIAM1	Body	opensea
cg119073332	activation of GTPase activity	2.75E-05	0.464393397	0.707244457	0.24285106	22	41658111	RANGAP1	Body	opensea
cg003721502	activation of GTPase activity	3.26E-05	0.212283315	0.428658068	0.216374753	9	125709736	RABGAP1	5'UTR	opensea
cg229875462	activation of GTPase activity	3.39E-05	0.271580913	0.498376888	0.226795974	4	38080474	TBC1D1	Body	opensea
cg172030372	activation of GTPase activity	3.79E-05	0.170473769	0.410893927	0.240420158	17	77967611	TBC1D16	Body	shore
cg070437972	activation of GTPase activity	4.08E-05	0.481742483	0.713242573	0.23150009	2	101642961	TBC1D8	Body	opensea
cg018875782	activation of GTPase activity	5.62E-05	0.897176892	0.641428342	-0.255748551	2	101649492	TBC1D8	Body	opensea
cg151050602	activation of GTPase activity	5.96E-05	0.62876054	0.418848796	-0.209911744	4	7024189	TBC1D14	Body	shelf
cg108534312	activation of GTPase activity	7.08E-05	0.494032804	0.695534658	0.201501853	10	11574300	USP6NL	Body	opensea
cg134377222	activation of GTPase activity	7.10E-05	0.536986442	0.748261887	0.211275445	10	96175968	TBC1D12	Body	opensea
cg041809222	activation of GTPase activity	7.13E-05	0.36919777	0.605614675	0.236416905	6	11270791	NEDD9	Body	opensea
cg177031353	activation of GTPase activity	7.27E-05	0.920298733	0.702866166	-0.217432567	22	23536228	BCR	Body	opensea
cg169204463	activation of GTPase activity	8.05E-05	0.435229125	0.646398959	0.211169834	17	987173	ABR	Body	opensea
cg087331522	activation of GTPase activity	8.10E-05	0.45797374	0.682446282	0.224472542	4	141632215	TBC1D9	Body	opensea
cg118208462	activation of GTPase activity	9.06E-05	0.211140135	0.435475861	0.224335727	15	78359925	TBC1D2B	Body	opensea
cg234464042	activation of GTPase activity	0.000136548	0.314005385	0.532758632	0.218753247	3	55511566	WNT5A	Body	shelf
cg238075752	activation of GTPase activity	0.000157684	0.70822715	0.918121815	0.209894665	22	47434681	TBC1D22A	Body	opensea
cg141041003	activation of GTPase activity	0.000169463	0.432675604	0.688397654	0.25572205	14	72168951	SIPA1L1	Body	opensea
cg091391832	activation of GTPase activity	0.000170679	0.885655086	0.633827534	-0.251827551	17	59239178	BCAS3	Body	opensea
cg147026293	activation of GTPase activity	0.000171029	0.32343596	0.558090463	0.234654503	15	38844748	RASGRP1	Body	opensea
cg012333923	activation of GTPase activity	0.000180462	0.320155729	0.538506398	0.218350669	1	85665444	SYDE2	Body	shore
cg038376802	activation of GTPase activity	0.000223609	0.31657821	0.517885453	0.201307244	17	77967529	TBC1D16	Body	shore
cg028374322	activation of GTPase activity	0.000247307	0.915851281	0.640264881	-0.275586399	12	72232889	TBC1D15	TSS1500	shore
cg009592382	activation of GTPase activity	0.000312886	0.885938108	0.640997934	-0.244940174	19	40749359	AKT2	Body	opensea
cg237493532	activation of GTPase activity	0.000349182	0.266949792	0.47790766	0.210957868	12	109083899	CORO1C	Body	opensea
cg157012032	activation of GTPase activity	0.000362157	0.936976226	0.706972625	-0.230003601	19	40737740	AKT2	3'UTR	opensea
cg075353502	activation of GTPase activity	0.000362216	0.445840829	0.660341206	0.214500377	6	11357100	NEDD9	5'UTR	opensea
cg234542843	activation of GTPase activity	0.000388937	0.702692183	0.478719556	-0.223972627	17	935685	ABR	Body	shore
cg217636342	activation of GTPase activity	0.000430653	0.409026334	0.632254625	0.223228291	1	174859310	RABGAP1L	Body	opensea
cg032334902	activation of GTPase activity	0.000473872	0.482698341	0.706296325	0.223597984	17	59018422	BCAS3	Body	opensea
cg105328073	activation of GTPase activity	0.000525119	0.770484232	0.56321719	-0.207267043	17	935766	ABR	Body	shore
cg180720362	activation of GTPase activity	0.000697063	0.589522476	0.840319295	0.25079682	10	11589389	USP6NL	Body	opensea
cg274141322	activation of GTPase activity	0.000746931	0.376480704	0.619633486	0.243152783	4	38111786	TBC1D1	TSS200	opensea
cg138106733	activation of GTPase activity	0.00094746	0.668172797	0.447851575	-0.220321222	14	88473038	GPR65	5'UTR	opensea
cg207413192	activation of GTPase activity	0.000962783	0.662421733	0.864425455	0.202003722	3	55511693	WNT5A	Body	shelf
cg151220932	activation of GTPase activity	0.001100359	0.904713198	0.684889708	-0.21982349	12	72232279	TBC1D15	TSS1500	shore
cg140567932	activation of GTPase activity	0.0011697	0.563461985	0.808209612	0.244747627	13	75923370	TBC1D4	Body	opensea
cg251957812	activation of GTPase activity	0.001244619	0.180964388	0.43213361	0.251169222	10	11602544	USP6NL	Body	opensea
cg124917973	activation of GTPase activity	0.001385224	0.49931345	0.730911845	0.231598395	14	72168943	SIPA1L1	Body	opensea
cg023704742	activation of GTPase activity	0.001393424	0.65626047	0.447330181	-0.208930289	17	59438581	BCAS3	Body	opensea
cg165238562	activation of GTPase activity	0.001455009	0.936023354	0.697084373	-0.238938982	12	72232794	TBC1D15	TSS1500	shore
cg125729952	activation of GTPase activity	0.002682957	0.609620206	0.823204977	0.213584771	2	101733772	TBC1D8	Body	opensea
cg017656412	activation of GTPase activity	0.002752195	0.782114966	0.553546134	-0.228568832	3	17781888	TBC1D5	1stExon	shore
cg005222622	activation of GTPase activity	0.003099597	0.87531537	0.675108052	-0.200207318	22	30713066	TBC1D10A	Body	opensea
cg256308753	activation of GTPase activity	0.003608805	0.876254678	0.671740994	-0.204513684	22	23593187	BCR	Body	opensea
cg189726763	activation of GTPase activity	0.004046565	0.3953008	0.625402722	0.230101922	22	40784025	SGSM3	5'UTR	opensea
cg018693422	activation of GTPase activity	0.005578178	0.323791926	0.526157364	0.202365439	4	106983673	TBCK	Body	opensea
cg089877583	activation of GTPase activity	0.00701526	0.795309029	0.587691287	-0.207617742	22	23593559	BCR	Body	opensea
cg000331913	activation of GTPase activity	0.007857727	0.603929747	0.804039	0.200109253	14	72168850	SIPA1L1	Body	opensea
cg017797401	positive regulation of small GTPase mediated signal transduction	2.67E-11	0.368116413	0.71136754	0.343251127	8	142366708	GPR20	3'UTR	shore
cg232292051	positive regulation of small GTPase mediated signal transduction	1.36E-10	0.265534716	0.637744107	0.372209391	15	86014243	AKAP13	5'UTR	opensea
cg267663733	positive regulation of small GTPase mediated signal transduction	7.13E-10	0.183888324	0.424902272	0.241013948	11	75063913	ARRB1	TSS1500	shore
cg094454811	positive regulation of small GTPase mediated signal transduction	1.30E-09	0.287539087	0.621806928	0.334267841	8	56922007	LYN	Body	opensea
cg231046771	positive regulation of small GTPase mediated signal transduction	2.75E-09	0.326149661	0.546431263	0.220281602	8	142366812	GPR20	3'UTR	shore
cg217067941	positive regulation of small GTPase mediated signal transduction	3.09E-09	0.071229584	0.414873031	0.343643447	15	86087129	AKAP13	Body	opensea
cg083412784	positive regulation of small GTPase mediated signal transduction	2.47E-08	0.455529644	0.732979209	0.277449565	15	79283460	RASGRF1	Body	opensea
cg148628291	positive regulation of small GTPase mediated signal transduction	9.39E-08	0.540254406	0.809471505	0.269217099	15	86085424	AKAP13	Body	opensea
cg011480983	positive regulation of small GTPase mediated signal transduction	1.14E-07	0.449539281	0.736023487	0.286484205	2	102383972	MAP4K4	Body	opensea
cg263425373	positive regulation of small GTPase mediated signal transduction	1.32E-07	0.412421319	0.64021039	0.227789071	11	74987590	ARRB1	Body	opensea
cg004098421	positive regulation of small GTPase mediated signal transduction	1.83E-07	0.619718001	0.903534617	0.283816616	15	86076110	AKAP13	Body	opensea
cg110423201	positive regulation of small GTPase mediated signal transduction	2.36E-07	0.255363797	0.468204157	0.21284036	5	149534497	PDGFRB	5'UTR	opensea
cg189765421	positive regulation of small GTPase mediated signal transduction	4.78E-07	0.5479616	0.765331295	0.217369695	14	50689394	SOS2	Body	opensea
cg019727453	positive regulation of small GTPase mediated signal transduction	6.35E-07	0.42793584	0.648754782	0.220818942	1	156843854	NTRK1	Body	opensea
cg036463291	positive regulation of small GTPase mediated signal transduction	6.64E-07	0.175159765	0.510615899	0.335456133	13	48987165	LPAR6	5'UTR	opensea
cg037622443	positive regulation of small GTPase mediated signal transduction	7.66E-07	0.401635795	0.696161416	0.294525621	19	6806893	VAV1	Body	opensea
cg063933404	positive regulation of small GTPase mediated signal transduction	8.67E-07	0.62093174	0.83375744	0.2128257	15	38833471	RASGRP1	Body	opensea
cg090905491	positive regulation of small GTPase mediated signal transduction	9.28E-07	0.416161557	0.726029818	0.309868261	8	56838907	LYN	5'UTR	opensea
cg160712191	positive regulation of small GTPase mediated signal transduction	1.35E-06	0.202716108	0.516718255	0.314002147	13	48986124	LPAR6	Body	opensea
cg264628921	positive regulation of small GTPase mediated signal transduction	1.40E-06	0.612841156	0.855550295	0.242709139	15	86039647	AKAP13	Body	opensea
cg252810291	positive regulation of small GTPase mediated signal transduction	1.80E-06	0.323557667	0.552420187	0.22886252	12	88969462	KITLG	Body	shelf
cg034171803	positive regulation of small GTPase mediated signal transduction	3.51E-06	0.386602727	0.642768213	0.256165486	19	6786319	VAV1	Body	opensea
cg263547213	positive regulation of small GTPase mediated signal transduction	3.54E-06	0.658956419	0.878341178	0.21938476	2	39209066	SOS1	3'UTR	opensea
cg212217121	positive regulation of small GTPase mediated signal transduction	4.50E-06	0.4213177	0.693052231	0.271734531	15	86132153	AKAP13	Body	opensea
cg113459551	positive regulation of small GTPase mediated signal transduction	7.47E-06	0.267233239	0.561680544	0.294447306	15	86086674	AKAP13	Body	opensea
cg273886803	positive regulation of small GTPase mediated signal transduction	1.23E-05	0.251201791	0.48121869	0.2300169	19	6857265	VAV1	3'UTR	opensea
cg202744411	positive regulation of small GTPase mediated signal transduction	1.56E-05	0.275333059	0.483229024	0.207895965	1	226864912	ITPKB	Body	opensea
cg040567571	positive regulation of small GTPase mediated signal transduction	2.17E-05	0.574961975	0.794152452	0.219190477	17	73361703	GRB2	Body	opensea
cg093996664	positive regulation of small GTPase mediated signal transduction	2.20E-05	0.629939076	0.863947407	0.234008332	9	134582145	RAPGEF1	Body	opensea
cg255355921	positive regulation of small GTPase mediated signal transduction	2.72E-05	0.233665177	0.470576914	0.236911737	15	86132191	AKAP13	Body	opensea
cg070274721	positive regulation of small GTPase mediated signal transduction	2.99E-05	0.515156075	0.74559969	0.230443615	17	73391422	GRB2	5'UTR	opensea
cg013961001	positive regulation of small GTPase mediated signal transduction	3.84E-05	0.64035778	0.85114305	0.21078527	7	70083987	AUTS2	Body	opensea
cg040203283	positive regulation of small GTPase mediated signal transduction	3.84E-05	0.636770642	0.857052384	0.220281742	11	75054139	ARRB1	Body	opensea
cg010649383	positive regulation of small GTPase mediated signal transduction	4.25E-05	0.358325655	0.571155472	0.212829817	2	102369394	MAP4K4	Body	opensea
cg166294501	positive regulation of small GTPase mediated signal transduction	4.46E-05	0.549080655	0.818709601	0.269628946	15	85973972	AKAP13	5'UTR	opensea
cg091727871	positive regulation of small GTPase mediated signal transduction	4.61E-05	0.805408905	0.530683823	-0.274725082	7	69924810	AUTS2	Body	opensea
cg153404311	positive regulation of small GTPase mediated signal transduction	5.28E-05	0.687366243	0.903158702	0.215792459	15	86040528	AKAP13	Body	opensea
cg127333061	positive regulation of small GTPase mediated signal transduction	5.30E-05	0.874041293	0.60927073	-0.264770564	3	78781393	ROBO1	Body	opensea
cg222093023	positive regulation of small GTPase mediated signal transduction	5.40E-05	0.633408675	0.839377782	0.205969107	2	102445628	MAP4K4	Body	opensea
cg056087901	positive regulation of small GTPase mediated signal transduction	5.45E-05	0.285973956	0.541199093	0.255225137	7	69427388	AUTS2	Body	opensea
cg038761503	positive regulation of small GTPase mediated signal transduction	6.27E-05	0.40321469	0.624437113	0.221222422	2	102369368	MAP4K4	Body	opensea
cg211569853	positive regulation of small GTPase mediated signal transduction	7.13E-05	0.411994421	0.659888504	0.247894083	1	156844911	NTRK1	Body	opensea
cg150889121	positive regulation of small GTPase mediated signal transduction	8.64E-05	0.12552933	0.340722348	0.215193018	13	48987465	LPAR6	1stExon	opensea
cg059730281	positive regulation of small GTPase mediated signal transduction	9.31E-05	0.151648193	0.411328033	0.25967984	8	56805707	LYN	5'UTR	opensea
cg132797181	positive regulation of small GTPase mediated signal transduction	0.00011853	0.650032285	0.886223112	0.236190827	10	112724408	SHOC2	1stExon	opensea
cg122219701	positive regulation of small GTPase mediated signal transduction	0.000124034	0.666986112	0.87170786	0.204721748	1	226884832	ITPKB	Body	opensea
cg146355311	positive regulation of small GTPase mediated signal transduction	0.000124797	0.46749241	0.69644636	0.22895395	10	43733215	RASGEF1A	5'UTR	opensea
cg043484221	positive regulation of small GTPase mediated signal transduction	0.000140859	0.510232459	0.732588209	0.22235575	19	38913270	RASGRP4	Body	opensea
cg171225823	positive regulation of small GTPase mediated signal transduction	0.000169724	0.4141169	0.622060713	0.207943813	2	102380604	MAP4K4	Body	opensea
cg147026294	positive regulation of small GTPase mediated signal transduction	0.000171029	0.32343596	0.558090463	0.234654503	15	38844748	RASGRP1	Body	opensea
cg178987371	positive regulation of small GTPase mediated signal transduction	0.000223439	0.594434318	0.842745759	0.24831144	7	69459947	AUTS2	Body	opensea
cg144678161	positive regulation of small GTPase mediated signal transduction	0.000225768	0.864007028	0.601397834	-0.262609194	3	78841760	ROBO1	Body	opensea
cg046859751	positive regulation of small GTPase mediated signal transduction	0.000328788	0.358043126	0.606330106	0.24828698	17	73379493	GRB2	Body	opensea
cg255235801	positive regulation of small GTPase mediated signal transduction	0.000369532	0.507216744	0.708127617	0.200910873	7	5000219	MMD2	TSS1500	shore
cg171635381	positive regulation of small GTPase mediated signal transduction	0.000554046	0.406994143	0.608333017	0.201338873	9	113799638	LPAR1	5'UTR	shore
cg140038531	positive regulation of small GTPase mediated signal transduction	0.000640192	0.254370466	0.47335451	0.218984045	15	86250370	AKAP13	Body	opensea
cg141852291	positive regulation of small GTPase mediated signal transduction	0.000709966	0.304712701	0.513593625	0.208880923	19	46098784	GPR4	5'UTR	shelf
cg171608381	positive regulation of small GTPase mediated signal transduction	0.000789507	0.574321577	0.775170449	0.200848873	7	103358646	RELN	Body	opensea
cg138106734	positive regulation of small GTPase mediated signal transduction	0.00094746	0.668172797	0.447851575	-0.220321222	14	88473038	GPR65	5'UTR	opensea
cg255523801	positive regulation of small GTPase mediated signal transduction	0.000991212	0.476607631	0.701926998	0.225319367	11	125838584	CDON	Body	opensea
cg203712851	positive regulation of small GTPase mediated signal transduction	0.001207051	0.295981185	0.506642695	0.21066151	8	32192506	NRG1	Body	opensea
cg223058261	positive regulation of small GTPase mediated signal transduction	0.00122655	0.449285537	0.675712797	0.22642726	8	32425281	NRG1	Body	opensea
cg253226261	positive regulation of small GTPase mediated signal transduction	0.001710813	0.510841238	0.723904972	0.213063734	7	69227635	AUTS2	Body	opensea
cg100860721	positive regulation of small GTPase mediated signal transduction	0.001748596	0.349829824	0.557044395	0.20721457	9	113775835	LPAR1	5'UTR	opensea
cg090736431	positive regulation of small GTPase mediated signal transduction	0.001945127	0.464486767	0.675160047	0.21067328	8	32607370	NRG1	Body	opensea
cg081041321	positive regulation of small GTPase mediated signal transduction	0.003521014	0.379198841	0.579938692	0.200739851	15	86106591	AKAP13	Body	opensea
cg233725421	positive regulation of small GTPase mediated signal transduction	0.003663973	0.846181666	0.644067181	-0.202114485	3	79054432	ROBO1	Body	opensea
cg136804681	positive regulation of small GTPase mediated signal transduction	0.003713748	0.497581934	0.714849275	0.217267341	2	241544666	GPR35	TSS200	opensea
cg171523551	positive regulation of small GTPase mediated signal transduction	0.008331457	0.333725832	0.53489609	0.201170258	15	86106647	AKAP13	Body	opensea
cg150109031	negative regulation of small GTPase mediated signal transduction	2.29E-11	0.456348713	0.80788147	0.351532756	17	76850256	TIMP2	3'UTR	shore
cg015024281	negative regulation of small GTPase mediated signal transduction	2.60E-11	0.272215311	0.603793113	0.331577802	17	76850266	TIMP2	3'UTR	shore
cg017617581	negative regulation of small GTPase mediated signal transduction	2.95E-11	0.354552206	0.742619741	0.388067535	17	76850277	TIMP2	3'UTR	shore
cg170731711	negative regulation of small GTPase mediated signal transduction	4.72E-10	0.320529825	0.548792833	0.228263008	1	23242263	EPHB2	3'UTR	opensea
cg256171003	negative regulation of small GTPase mediated signal transduction	9.67E-10	0.549549266	0.819384747	0.269835481	10	32176403	ARHGAP12	Body	opensea
cg263862841	negative regulation of small GTPase mediated signal transduction	3.41E-09	0.481790533	0.814488651	0.332698118	2	74069276	STAMBP	Body	opensea
cg171368851	negative regulation of small GTPase mediated signal transduction	4.44E-09	0.221747986	0.537727054	0.315979068	9	682998	KANK1	Body	opensea
cg201725631	negative regulation of small GTPase mediated signal transduction	9.04E-09	0.545507226	0.836390764	0.290883538	6	47487173	CD2AP	Body	opensea
cg117876461	negative regulation of small GTPase mediated signal transduction	1.27E-08	0.178967107	0.425154906	0.246187798	1	23055560	EPHB2	Body	opensea
cg036904343	negative regulation of small GTPase mediated signal transduction	3.57E-08	0.265163004	0.633964168	0.368801164	10	32154337	ARHGAP12	Body	opensea
cg207618531	negative regulation of small GTPase mediated signal transduction	4.53E-08	0.53460391	0.866829277	0.332225368	17	76850198	TIMP2	3'UTR	shore
cg266217803	negative regulation of small GTPase mediated signal transduction	6.56E-08	0.459749696	0.73439489	0.274645194	12	113547430	RASAL1	Body	shelf
cg029696241	negative regulation of small GTPase mediated signal transduction	7.28E-08	0.388805833	0.669486005	0.280680171	17	76849181	TIMP2	3'UTR	shelf
cg202179713	negative regulation of small GTPase mediated signal transduction	9.84E-08	0.362614717	0.652277768	0.289663051	10	33244681	ITGB1	5'UTR	shore
cg038381563	negative regulation of small GTPase mediated signal transduction	1.45E-07	0.266261002	0.516909733	0.25064873	9	124513120	DAB2IP	Body	opensea
cg173310321	negative regulation of small GTPase mediated signal transduction	1.49E-07	0.235016184	0.531996289	0.296980106	9	97370520	FBP1	Body	opensea
cg273777771	negative regulation of small GTPase mediated signal transduction	1.52E-07	0.452566688	0.757112311	0.304545623	17	76849093	TIMP2	3'UTR	shelf
cg141567061	negative regulation of small GTPase mediated signal transduction	1.65E-07	0.59917509	0.874055899	0.274880809	17	76850247	TIMP2	3'UTR	shore
cg240344191	negative regulation of small GTPase mediated signal transduction	2.35E-07	0.593679883	0.829223921	0.235544038	1	23182590	EPHB2	Body	opensea
cg081244611	negative regulation of small GTPase mediated signal transduction	2.77E-07	0.291634939	0.568955573	0.277320633	15	57818971	CGNL1	Body	opensea
cg119583801	negative regulation of small GTPase mediated signal transduction	6.07E-07	0.585312991	0.82168877	0.23637578	15	57821496	CGNL1	Body	opensea
cg255028181	negative regulation of small GTPase mediated signal transduction	6.30E-07	0.596699486	0.811407541	0.214708055	2	225410509	CUL3	Body	opensea
cg063903913	negative regulation of small GTPase mediated signal transduction	7.94E-07	0.087751426	0.347020671	0.259269244	19	47458160	ARHGAP35	Body	opensea
cg169705963	negative regulation of small GTPase mediated signal transduction	8.08E-07	0.518901741	0.796489194	0.277587453	17	29685221	NF1	Body	opensea
cg093885901	negative regulation of small GTPase mediated signal transduction	1.07E-06	0.116441545	0.325203999	0.208762454	17	76869954	TIMP2	Body	opensea
cg141905223	negative regulation of small GTPase mediated signal transduction	1.22E-06	0.163329169	0.420638384	0.257309215	9	124344221	DAB2IP	Body	opensea
cg104041121	negative regulation of small GTPase mediated signal transduction	1.28E-06	0.128958268	0.340474822	0.211516554	9	571255	KANK1	5'UTR	opensea
cg239928861	negative regulation of small GTPase mediated signal transduction	1.68E-06	0.388356761	0.618504631	0.23014787	7	116420651	MET	Body	opensea
cg082793281	negative regulation of small GTPase mediated signal transduction	1.90E-06	0.539013702	0.76444016	0.225426458	17	76885660	TIMP2	Body	opensea
cg156603071	negative regulation of small GTPase mediated signal transduction	2.53E-06	0.465534562	0.748288327	0.282753766	15	57675308	CGNL1	5'UTR	opensea
cg164135621	negative regulation of small GTPase mediated signal transduction	3.72E-06	0.589655159	0.795703791	0.206048632	2	225428084	CUL3	Body	opensea
cg186849511	negative regulation of small GTPase mediated signal transduction	3.99E-06	0.20481488	0.424177396	0.219362516	5	141700490	SPRY4	5'UTR	shelf
cg262390411	negative regulation of small GTPase mediated signal transduction	4.92E-06	0.30518113	0.564046008	0.258864878	15	57789495	CGNL1	Body	opensea
cg243844371	negative regulation of small GTPase mediated signal transduction	8.30E-06	0.262919828	0.466356004	0.203436176	15	57724857	CGNL1	5'UTR	opensea
cg245014933	negative regulation of small GTPase mediated signal transduction	1.11E-05	0.458218481	0.708396234	0.250177754	8	12951315	DLC1	Body	opensea
cg101891071	negative regulation of small GTPase mediated signal transduction	1.15E-05	0.050876784	0.289374113	0.23849733	9	708485	KANK1	5'UTR	shore
cg027070981	negative regulation of small GTPase mediated signal transduction	1.17E-05	0.464987507	0.689371285	0.224383778	9	97402657	FBP1	TSS200	shore
cg138919493	negative regulation of small GTPase mediated signal transduction	1.93E-05	0.38819166	0.612069924	0.223878264	17	29421165	NF1	TSS1500	shore
cg093996665	negative regulation of small GTPase mediated signal transduction	2.20E-05	0.629939076	0.863947407	0.234008332	9	134582145	RAPGEF1	Body	opensea
cg086276623	negative regulation of small GTPase mediated signal transduction	2.25E-05	0.645908033	0.870743385	0.224835352	5	86663298	RASA1	Body	opensea
cg009616793	negative regulation of small GTPase mediated signal transduction	2.65E-05	0.374392621	0.640423194	0.266030574	19	47458233	ARHGAP35	Body	opensea
cg241138183	negative regulation of small GTPase mediated signal transduction	2.69E-05	0.437089676	0.67054401	0.233454335	13	114875199	RASA3	Body	island
cg143722813	negative regulation of small GTPase mediated signal transduction	2.93E-05	0.202346218	0.447257776	0.244911558	3	141277039	RASA2	Body	opensea
cg037498131	negative regulation of small GTPase mediated signal transduction	4.36E-05	0.402187385	0.664675019	0.262487634	15	57724526	CGNL1	5'UTR	opensea
cg187923653	negative regulation of small GTPase mediated signal transduction	4.46E-05	0.372933993	0.618513793	0.2455798	8	13132967	DLC1	Body	shore
cg097796871	negative regulation of small GTPase mediated signal transduction	6.68E-05	0.16102903	0.404933462	0.243904432	9	128307665	MAPKAP1	Body	opensea
cg041848071	negative regulation of small GTPase mediated signal transduction	7.44E-05	0.444025608	0.663142207	0.219116599	9	128231148	MAPKAP1	Body	opensea
cg206986671	negative regulation of small GTPase mediated signal transduction	8.37E-05	0.4540701	0.677241387	0.223171287	1	218523325	TGFB2	Body	shelf
cg159223943	negative regulation of small GTPase mediated signal transduction	8.85E-05	0.500003755	0.732910763	0.232907008	17	29421236	NF1	TSS1500	shore
cg261271131	negative regulation of small GTPase mediated signal transduction	0.000103966	0.652595476	0.876502546	0.22390707	15	57799854	CGNL1	Body	opensea
cg067052371	negative regulation of small GTPase mediated signal transduction	0.000170284	0.557990494	0.768631225	0.21064073	9	97402555	FBP1	TSS200	shore
cg008744631	negative regulation of small GTPase mediated signal transduction	0.000176341	0.43977996	0.651861987	0.212082028	15	57797518	CGNL1	Body	opensea
cg254154741	negative regulation of small GTPase mediated signal transduction	0.00017649	0.321363186	0.589652829	0.268289643	15	57789410	CGNL1	Body	opensea
cg026098002	negative regulation of small GTPase mediated signal transduction	0.000215074	0.835185327	0.602510148	-0.232675179	4	20466365	SLIT2	Body	opensea
cg175234881	negative regulation of small GTPase mediated signal transduction	0.000255085	0.614757858	0.830776982	0.216019125	6	47469225	CD2AP	Body	opensea
cg020930063	negative regulation of small GTPase mediated signal transduction	0.00040917	0.437086869	0.683262543	0.246175675	10	32201942	ARHGAP12	5'UTR	opensea
cg150079631	negative regulation of small GTPase mediated signal transduction	0.000645152	0.3795104	0.621348296	0.241837896	15	57803078	CGNL1	Body	opensea
cg246110831	negative regulation of small GTPase mediated signal transduction	0.000687713	0.551728217	0.7548258	0.203097583	3	124691085	HEG1	Body	opensea
cg134127541	negative regulation of small GTPase mediated signal transduction	0.000943251	0.329851206	0.571909798	0.242058593	9	128307578	MAPKAP1	Body	opensea
cg223906931	negative regulation of small GTPase mediated signal transduction	0.001206223	0.508157596	0.725723919	0.217566323	9	128255980	MAPKAP1	Body	opensea
cg199976061	negative regulation of small GTPase mediated signal transduction	0.001318417	0.840358375	0.615566529	-0.224791846	15	57842346	CGNL1	3'UTR	opensea
cg258519211	negative regulation of small GTPase mediated signal transduction	0.002084289	0.573261424	0.774808003	0.201546579	3	124729355	HEG1	Body	opensea
