# Supplementary material for: Genome-wide DNA methylome analysis identifies methylation signatures associated with survival and drug resistance of ovarian cancers
Source: Clin Epigenetics. 2021 Jul 22;13:142. doi: 10.1186/s13148-021-01130-5 (PMC8296615; doi:10.1186/s13148-021-01130-5)
Supplement: Supplementary file 3 — Additional file 3: Table S3. According to the KEGG pathway, the list of differentially methylated genes is determined by 9313 DMPs and is involved in the PI3K-AKT, MAPK, RAS, and WNT cancer signaling pathways analysis. [file 13148_2021_1130_MOESM3_ESM.csv]

	pathway_name	adj.P.Val	Low_AVG	High_AVG	deltaBeta	CHR	MAPINFO	gene	feature	cgi
cg03928041	MAPK signaling pathway	5.54E-11	0.121297153	0.527624522	0.406327369	8	6417506	ANGPT2	Body	opensea
cg25965364	MAPK signaling pathway	4.97E-10	0.31001761	0.614160881	0.30414327	19	39096645	MAP4K1	Body	opensea
cg26766373	MAPK signaling pathway	7.13E-10	0.183888324	0.424902272	0.241013948	11	75063913	ARRB1	TSS1500	shore
cg21030400	MAPK signaling pathway	8.15E-10	0.372064138	0.660573157	0.288509019	19	2052564	MKNK2	TSS1500	shore
cg03365232	MAPK signaling pathway	3.08E-09	0.533477472	0.846627402	0.31314993	17	26425352	NLK	Body	opensea
cg19668315	MAPK signaling pathway	4.04E-09	0.421764831	0.73654204	0.314777209	5	106988446	EFNA5	Body	opensea
cg13632680	MAPK signaling pathway	4.68E-09	0.551120901	0.806735014	0.255614113	7	55160377	EGFR	Body	opensea
cg20773033	MAPK signaling pathway	6.28E-09	0.350718077	0.668495126	0.317777048	22	39635187	PDGFB	Body	shelf
cg02646595	MAPK signaling pathway	7.81E-09	0.421607096	0.659759005	0.23815191	19	39106048	MAP4K1	Body	shelf
cg15003737	MAPK signaling pathway	1.13E-08	0.543593296	0.865807461	0.322214165	11	77182075	PAK1	5'UTR	shelf
cg02293991	MAPK signaling pathway	1.31E-08	0.298993786	0.596925199	0.297931412	11	64005428	VEGFB	3'UTR	shelf
cg18809076	MAPK signaling pathway	1.37E-08	0.453435087	0.743769973	0.290334886	7	55177623	EGFR	Body	opensea
cg07022650	MAPK signaling pathway	2.29E-08	0.436132302	0.780614123	0.344481821	3	55041688	CACNA2D3	Body	opensea
cg08341278	MAPK signaling pathway	2.47E-08	0.455529644	0.732979209	0.277449565	15	79283460	RASGRF1	Body	opensea
cg04614502	MAPK signaling pathway	3.63E-08	0.098365056	0.39662386	0.298258804	8	108433965	ANGPT1	Body	opensea
cg15159670	MAPK signaling pathway	4.37E-08	0.53871285	0.898754564	0.360041713	6	36064206	MAPK14	Body	opensea
cg18584736	MAPK signaling pathway	5.91E-08	0.276168646	0.648871097	0.372702451	6	136990684	MAP3K5	Body	opensea
cg03017407	MAPK signaling pathway	6.76E-08	0.2564272	0.567750424	0.311323225	7	55195570	EGFR	Body	opensea
cg05170595	MAPK signaling pathway	8.59E-08	0.503259973	0.770064188	0.266804215	9	140920435	CACNA1B	Body	shelf
cg17902703	MAPK signaling pathway	9.05E-08	0.347099745	0.721414885	0.37431514	7	55195278	EGFR	Body	opensea
cg06372503	MAPK signaling pathway	1.09E-07	0.389947257	0.730444699	0.340497443	3	54401037	CACNA2D3	Body	opensea
cg01148098	MAPK signaling pathway	1.14E-07	0.449539281	0.736023487	0.286484205	2	102383972	MAP4K4	Body	opensea
cg26342537	MAPK signaling pathway	1.32E-07	0.412421319	0.64021039	0.227789071	11	74987590	ARRB1	Body	opensea
cg02929993	MAPK signaling pathway	1.33E-07	0.145615249	0.392651934	0.247036685	7	55195359	EGFR	Body	opensea
cg16043641	MAPK signaling pathway	1.40E-07	0.349747165	0.654799767	0.305052602	9	140903956	CACNA1B	Body	opensea
cg06676095	MAPK signaling pathway	1.45E-07	0.543544947	0.768286159	0.224741212	3	138118908	MRAS	Body	opensea
cg05199346	MAPK signaling pathway	1.48E-07	0.164716662	0.403742948	0.239026287	12	6444138	TNFRSF1A	Body	opensea
cg09295011	MAPK signaling pathway	1.86E-07	0.819383621	0.480557006	-0.338826615	8	99503021	STK3	Body	opensea
cg26941692	MAPK signaling pathway	2.26E-07	0.559664714	0.82592496	0.266260245	17	65052763	CACNG1	3'UTR	opensea
cg11042320	MAPK signaling pathway	2.36E-07	0.255363797	0.468204157	0.21284036	5	149534497	PDGFRB	5'UTR	opensea
cg08833604	MAPK signaling pathway	2.89E-07	0.703207703	0.924266668	0.221058965	6	149718772	TAB2	Body	opensea
cg25028736	MAPK signaling pathway	3.51E-07	0.432831129	0.706010767	0.273179638	4	185556747	CASP3	Body	opensea
cg03217795	MAPK signaling pathway	3.56E-07	0.354469808	0.101716013	-0.252753794	16	23847556	PRKCB	1stExon	island
cg16977411	MAPK signaling pathway	3.64E-07	0.302605911	0.600519517	0.297913606	13	28986352	FLT1	Body	opensea
cg22896107	MAPK signaling pathway	3.93E-07	0.347029047	0.641365346	0.294336299	1	201024882	CACNA1S	Body	opensea
cg00380924	MAPK signaling pathway	4.52E-07	0.555430566	0.805628718	0.250198152	6	166967377	RPS6KA2	Body	opensea
cg06784602	MAPK signaling pathway	4.67E-07	0.396418902	0.667458807	0.271039905	3	30734274	TGFBR2	3'UTR	opensea
cg18976542	MAPK signaling pathway	4.78E-07	0.5479616	0.765331295	0.217369695	14	50689394	SOS2	Body	opensea
cg13595790	MAPK signaling pathway	5.39E-07	0.482948937	0.833323497	0.350374559	19	1289183	EFNA2	Body	shore
cg02104009	MAPK signaling pathway	6.19E-07	0.170599216	0.392183176	0.22158396	4	157713817	PDGFC	Body	opensea
cg01972745	MAPK signaling pathway	6.35E-07	0.42793584	0.648754782	0.220818942	1	156843854	NTRK1	Body	opensea
cg07662029	MAPK signaling pathway	7.30E-07	0.141723557	0.392470131	0.250746574	13	28966694	FLT1	Body	opensea
cg16970596	MAPK signaling pathway	8.08E-07	0.518901741	0.796489194	0.277587453	17	29685221	NF1	Body	opensea
cg16972831	MAPK signaling pathway	8.16E-07	0.434031568	0.74278122	0.308749652	7	2842511	GNA12	Body	opensea
cg25861475	MAPK signaling pathway	8.30E-07	0.452202009	0.660051398	0.207849389	8	99780274	STK3	Body	opensea
cg06393340	MAPK signaling pathway	8.67E-07	0.62093174	0.83375744	0.2128257	15	38833471	RASGRP1	Body	opensea
cg23018048	MAPK signaling pathway	9.79E-07	0.532709945	0.752924373	0.220214427	16	68234505	NFATC3	Body	opensea
cg03582442	MAPK signaling pathway	1.07E-06	0.242794752	0.491470146	0.248675394	1	112169042	RAP1A	5'UTR	opensea
cg16844607	MAPK signaling pathway	1.20E-06	0.30401522	0.536540133	0.232524914	9	140998983	CACNA1B	Body	opensea
cg15200474	MAPK signaling pathway	1.47E-06	0.317960998	0.566812309	0.248851311	9	140959150	CACNA1B	Body	opensea
cg00140767	MAPK signaling pathway	1.63E-06	0.302692531	0.588212411	0.285519879	9	140932759	CACNA1B	Body	opensea
cg13052261	MAPK signaling pathway	1.65E-06	0.639127661	0.870142715	0.231015054	2	152706198	CACNB4	Body	opensea
cg23992886	MAPK signaling pathway	1.68E-06	0.388356761	0.618504631	0.23014787	7	116420651	MET	Body	opensea
cg27119430	MAPK signaling pathway	1.73E-06	0.514942315	0.740193658	0.225251343	17	64350123	PRKCA	Body	opensea
cg02772607	MAPK signaling pathway	1.77E-06	0.592071161	0.82566437	0.233593209	15	67840376	MAP2K5	TSS1500	opensea
cg25281029	MAPK signaling pathway	1.80E-06	0.323557667	0.552420187	0.22886252	12	88969462	KITLG	Body	shelf
cg25662428	MAPK signaling pathway	1.85E-06	0.397054033	0.635571688	0.238517655	19	2047261	MKNK2	Body	shore
cg14559229	MAPK signaling pathway	2.07E-06	0.594042705	0.844431551	0.250388845	4	160201600	RAPGEF2	Body	opensea
cg05363217	MAPK signaling pathway	2.12E-06	0.423642296	0.692096307	0.26845401	6	36063632	MAPK14	Body	opensea
cg17386689	MAPK signaling pathway	2.20E-06	0.599611559	0.821439758	0.221828199	15	66755196	MAP2K1	Body	opensea
cg13760845	MAPK signaling pathway	2.73E-06	0.332437634	0.562726939	0.230289304	13	28931794	FLT1	Body	opensea
cg00884805	MAPK signaling pathway	2.80E-06	0.407256903	0.710760171	0.303503268	1	68296607	GNG12	5'UTR	shore
cg05537387	MAPK signaling pathway	2.86E-06	0.528579053	0.788398883	0.25981983	7	55174999	EGFR	Body	opensea
cg26354721	MAPK signaling pathway	3.54E-06	0.658956419	0.878341178	0.21938476	2	39209066	SOS1	3'UTR	opensea
cg24048207	MAPK signaling pathway	3.70E-06	0.255653065	0.543546697	0.287893631	11	64004933	VEGFB	Body	shelf
cg16084854	MAPK signaling pathway	3.71E-06	0.298040925	0.50257781	0.204536885	9	140943064	CACNA1B	Body	shore
cg00103865	MAPK signaling pathway	3.83E-06	0.165275141	0.396140698	0.230865557	12	6444572	TNFRSF1A	Body	opensea
cg20481104	MAPK signaling pathway	3.85E-06	0.498095576	0.744230857	0.246135281	6	167127053	RPS6KA2	Body	opensea
cg22744899	MAPK signaling pathway	3.99E-06	0.567266727	0.79554384	0.228277113	1	155050706	EFNA3	TSS1500	shore
cg04898092	MAPK signaling pathway	4.26E-06	0.390311907	0.694172364	0.303860457	2	102718228	IL1R1	5'UTR	opensea
cg03052784	MAPK signaling pathway	4.50E-06	0.460830971	0.754740238	0.293909267	2	102718743	IL1R1	5'UTR	opensea
cg10351165	MAPK signaling pathway	4.64E-06	0.57861221	0.855164024	0.276551813	3	168919516	MECOM	Body	opensea
cg10038597	MAPK signaling pathway	5.72E-06	0.485256574	0.754596006	0.269339431	17	64976203	CACNG4	Body	opensea
cg25208291	MAPK signaling pathway	5.77E-06	0.396140331	0.703252118	0.307111786	3	168986579	MECOM	Body	opensea
cg00498360	MAPK signaling pathway	5.85E-06	0.423847515	0.662557384	0.23870987	17	64504304	PRKCA	Body	opensea
cg17853378	MAPK signaling pathway	6.10E-06	0.353075084	0.608997189	0.255922105	2	213224302	ERBB4	Body	opensea
cg20007622	MAPK signaling pathway	1.19E-05	0.399590097	0.658451837	0.25886174	11	14340592	RRAS2	Body	opensea
cg02375469	MAPK signaling pathway	1.24E-05	0.203077077	0.40684224	0.203765164	19	7179946	INSR	Body	opensea
cg13261222	MAPK signaling pathway	1.27E-05	0.504983233	0.766074863	0.261091629	17	27773360	TAOK1	5'UTR	opensea
cg14761541	MAPK signaling pathway	1.29E-05	0.568087189	0.774308543	0.206221355	15	68053464	MAP2K5	Body	opensea
cg16569650	MAPK signaling pathway	1.32E-05	0.197123126	0.421748561	0.224625435	7	2773072	GNA12	Body	shore
cg15228639	MAPK signaling pathway	1.34E-05	0.308039008	0.51962538	0.211586372	15	42289939	PLA2G4E	Body	opensea
cg00486998	MAPK signaling pathway	1.46E-05	0.240189154	0.504575031	0.264385877	3	169072705	MECOM	Body	opensea
cg11148876	MAPK signaling pathway	1.58E-05	0.307134133	0.528529213	0.221395081	14	91436403	RPS6KA5	Body	opensea
cg15378844	MAPK signaling pathway	1.60E-05	0.633824139	0.874522631	0.240698492	22	40035073	CACNA1I	Body	opensea
cg26143609	MAPK signaling pathway	1.67E-05	0.61702892	0.825755117	0.208726197	8	99934823	STK3	5'UTR	opensea
cg00187837	MAPK signaling pathway	1.85E-05	0.029072418	0.238289259	0.209216841	2	102721024	IL1R1	5'UTR	opensea
cg09238049	MAPK signaling pathway	1.90E-05	0.234033558	0.457961679	0.223928122	16	1205018	CACNA1H	Body	shore
cg13891949	MAPK signaling pathway	1.93E-05	0.38819166	0.612069924	0.223878264	17	29421165	NF1	TSS1500	shore
cg09023515	MAPK signaling pathway	2.00E-05	0.342417434	0.604385273	0.261967838	3	185120477	MAP3K13	5'UTR	opensea
cg04056757	MAPK signaling pathway	2.17E-05	0.574961975	0.794152452	0.219190477	17	73361703	GRB2	Body	opensea
cg08627662	MAPK signaling pathway	2.25E-05	0.645908033	0.870743385	0.224835352	5	86663298	RASA1	Body	opensea
cg06322983	MAPK signaling pathway	2.37E-05	0.617848259	0.821001667	0.203153407	7	128492245	FLNC	Body	shore
cg13443911	MAPK signaling pathway	2.38E-05	0.303869701	0.523458732	0.219589031	9	101866107	TGFBR1	TSS1500	shore
cg07293732	MAPK signaling pathway	2.57E-05	0.51731177	0.750836971	0.233525202	5	106934808	EFNA5	Body	opensea
cg10316764	MAPK signaling pathway	2.84E-05	0.35848316	0.615373477	0.256890317	16	29984665	TAOK2	TSS1500	island
cg04687350	MAPK signaling pathway	2.92E-05	0.307975541	0.539527849	0.231552308	9	27108915	TEK	TSS1500	opensea
cg14372281	MAPK signaling pathway	2.93E-05	0.202346218	0.447257776	0.244911558	3	141277039	RASA2	Body	opensea
cg09486579	MAPK signaling pathway	2.94E-05	0.505405668	0.770898964	0.265493297	3	190359495	IL1RAP	Body	opensea
cg07027472	MAPK signaling pathway	2.99E-05	0.515156075	0.74559969	0.230443615	17	73391422	GRB2	5'UTR	opensea
cg12930392	MAPK signaling pathway	3.07E-05	0.316327683	0.538163542	0.22183586	3	196481615	PAK2	5'UTR	opensea
cg24791965	MAPK signaling pathway	3.29E-05	0.68429255	0.893759589	0.209467039	4	102132302	PPP3CA	Body	opensea
cg12132511	MAPK signaling pathway	3.36E-05	0.444103265	0.676035425	0.23193216	3	169062824	MECOM	5'UTR	opensea
cg23926235	MAPK signaling pathway	3.63E-05	0.3354353	0.539072593	0.203637293	17	44024256	MAPT	5'UTR	shelf
cg04020328	MAPK signaling pathway	3.84E-05	0.636770642	0.857052384	0.220281742	11	75054139	ARRB1	Body	opensea
cg25438730	MAPK signaling pathway	3.84E-05	0.477518265	0.691281032	0.213762767	9	141001373	CACNA1B	Body	opensea
cg07037112	MAPK signaling pathway	3.97E-05	0.073565866	0.285633881	0.212068016	10	103534934	FGF8	Body	shore
cg02043314	MAPK signaling pathway	4.08E-05	0.269641241	0.505738345	0.236097103	17	26383044	NLK	Body	opensea
cg01064938	MAPK signaling pathway	4.25E-05	0.358325655	0.571155472	0.212829817	2	102369394	MAP4K4	Body	opensea
cg22591040	MAPK signaling pathway	4.44E-05	0.671121657	0.877568322	0.206446665	3	58106772	FLNB	Body	shelf
cg20793303	MAPK signaling pathway	5.10E-05	0.45565889	0.668874781	0.213215892	16	24113663	PRKCB	Body	opensea
cg26222293	MAPK signaling pathway	5.30E-05	0.500770721	0.728990974	0.228220253	13	28895458	FLT1	Body	opensea
cg09641202	MAPK signaling pathway	5.34E-05	0.371193773	0.580452359	0.209258586	8	6419839	ANGPT2	Body	opensea
cg22209302	MAPK signaling pathway	5.40E-05	0.633408675	0.839377782	0.205969107	2	102445628	MAP4K4	Body	opensea
cg20960882	MAPK signaling pathway	5.59E-05	0.429099811	0.62999849	0.20089868	3	54390098	CACNA2D3	Body	opensea
cg02203881	MAPK signaling pathway	5.64E-05	0.425275692	0.642026229	0.216750537	15	42386909	PLA2G4D	TSS200	opensea
cg11598720	MAPK signaling pathway	5.73E-05	0.808174098	0.548163638	-0.26001046	4	157811584	PDGFC	Body	opensea
cg21857945	MAPK signaling pathway	5.98E-05	0.425504281	0.674247097	0.248742816	13	29037771	FLT1	Body	opensea
cg03876150	MAPK signaling pathway	6.27E-05	0.40321469	0.624437113	0.221222422	2	102369368	MAP4K4	Body	opensea
cg21156985	MAPK signaling pathway	7.13E-05	0.411994421	0.659888504	0.247894083	1	156844911	NTRK1	Body	opensea
cg21743307	MAPK signaling pathway	7.71E-05	0.281296419	0.5007699	0.219473481	3	54159139	CACNA2D3	Body	shelf
cg17974341	MAPK signaling pathway	8.03E-05	0.484293069	0.70353004	0.219236971	6	136928645	MAP3K5	Body	opensea
cg20698667	MAPK signaling pathway	8.37E-05	0.4540701	0.677241387	0.223171287	1	218523325	TGFB2	Body	shelf
cg27664689	MAPK signaling pathway	8.60E-05	0.250184026	0.500298936	0.25011491	2	152830665	CACNB4	Body	opensea
cg02019495	MAPK signaling pathway	8.61E-05	0.262198471	0.48282999	0.220631519	20	43599168	STK4	Body	shelf
cg08526705	MAPK signaling pathway	8.77E-05	0.369334977	0.642904122	0.273569144	8	128753029	MYC	Body	shore
cg15922394	MAPK signaling pathway	8.85E-05	0.500003755	0.732910763	0.232907008	17	29421236	NF1	TSS1500	shore
cg24536703	MAPK signaling pathway	8.91E-05	0.304252716	0.523105706	0.21885299	11	77183438	PAK1	5'UTR	shore
cg07936825	MAPK signaling pathway	9.05E-05	0.151827134	0.365599694	0.21377256	17	44081997	MAPT	Body	opensea
cg17473914	MAPK signaling pathway	9.48E-05	0.8531948	0.637910948	-0.215283852	17	43971149	MAPT	TSS1500	shore
cg07325991	MAPK signaling pathway	9.58E-05	0.530595279	0.762108487	0.231513209	20	868277	ANGPT4	Body	shelf
cg08028554	MAPK signaling pathway	0.000107661	0.183672539	0.411905532	0.228232993	13	28588650	FLT3	Body	opensea
cg02186409	MAPK signaling pathway	0.000108572	0.418032122	0.624367781	0.206335658	13	28931547	FLT1	Body	opensea
cg14343701	MAPK signaling pathway	0.000110751	0.386356184	0.594977828	0.208621644	17	64672341	PRKCA	Body	opensea
cg07173284	MAPK signaling pathway	0.00011234	0.373071297	0.578383764	0.205312467	16	24320466	CACNG3	Body	opensea
cg06950952	MAPK signaling pathway	0.000115344	0.316543541	0.558881683	0.242338142	2	152830189	CACNB4	Body	opensea
cg14042333	MAPK signaling pathway	0.000117008	0.352016975	0.575752379	0.223735404	3	58025941	FLNB	Body	opensea
cg08719380	MAPK signaling pathway	0.000117463	0.297418555	0.503733182	0.206314627	2	152830505	CACNB4	Body	opensea
cg13406243	MAPK signaling pathway	0.000136561	0.510402646	0.729255608	0.218852961	9	141013112	CACNA1B	Body	shore
cg04348422	MAPK signaling pathway	0.000140859	0.510232459	0.732588209	0.22235575	19	38913270	RASGRP4	Body	opensea
cg21376136	MAPK signaling pathway	0.000141801	0.177372086	0.404140458	0.226768372	2	152830572	CACNB4	Body	opensea
cg15234730	MAPK signaling pathway	0.000146514	0.339441203	0.564903424	0.225462222	7	55245312	EGFR	Body	opensea
cg17534516	MAPK signaling pathway	0.00015137	0.566823824	0.77449892	0.207675096	5	149466699	CSF1R	TSS1500	opensea
cg26555733	MAPK signaling pathway	0.000158637	0.70634458	0.910316085	0.203971505	16	23846279	PRKCB	TSS1500	shore
cg17122582	MAPK signaling pathway	0.000169724	0.4141169	0.622060713	0.207943813	2	102380604	MAP4K4	Body	opensea
cg14702629	MAPK signaling pathway	0.000171029	0.32343596	0.558090463	0.234654503	15	38844748	RASGRP1	Body	opensea
cg02630294	MAPK signaling pathway	0.000174609	0.791361535	0.573175155	-0.21818638	1	186868975	PLA2G4A	Body	opensea
cg05120716	MAPK signaling pathway	0.000177294	0.382226181	0.600822766	0.218596586	16	23881993	PRKCB	Body	opensea
cg10701232	MAPK signaling pathway	0.000177844	0.387742016	0.593998279	0.206256263	11	64507260	RASGRP2	Body	shelf
cg11706780	MAPK signaling pathway	0.000179268	0.5297366	0.735014192	0.205277591	15	42289766	PLA2G4E	Body	opensea
cg07845298	MAPK signaling pathway	0.000190911	0.387356361	0.622991344	0.235634983	11	77181561	PAK1	5'UTR	shelf
cg21288022	MAPK signaling pathway	0.000196739	0.411460727	0.623738661	0.212277933	6	167050253	RPS6KA2	Body	opensea
cg21267853	MAPK signaling pathway	0.000228594	0.21230579	0.427824315	0.215518524	1	186823342	PLA2G4A	5'UTR	opensea
cg03265533	MAPK signaling pathway	0.00025771	0.484476504	0.74156476	0.257088256	4	55988640	KDR	Body	shelf
cg20636618	MAPK signaling pathway	0.000260562	0.592278262	0.822665436	0.230387174	2	39492431	MAP4K3	ExonBnd	opensea
cg16809138	MAPK signaling pathway	0.000271557	0.466017116	0.687329379	0.221312263	17	64672277	PRKCA	Body	opensea
cg25681761	MAPK signaling pathway	0.000275695	0.354973089	0.600337288	0.245364199	3	54393507	CACNA2D3	Body	opensea
cg13963658	MAPK signaling pathway	0.000290436	0.325487494	0.53608701	0.210599516	22	50697503	MAPK12	Body	shore
cg25974450	MAPK signaling pathway	0.00029428	0.375402708	0.594474649	0.219071941	22	39988249	CACNA1I	Body	opensea
cg18331539	MAPK signaling pathway	0.000296979	0.680643703	0.887672739	0.207029037	6	167069389	RPS6KA2	Body	opensea
cg00959238	MAPK signaling pathway	0.000312886	0.885938108	0.640997934	-0.244940174	19	40749359	AKT2	Body	opensea
cg04733951	MAPK signaling pathway	0.000327971	0.912394674	0.678182294	-0.23421238	17	64545218	PRKCA	Body	opensea
cg04685975	MAPK signaling pathway	0.000328788	0.358043126	0.606330106	0.24828698	17	73379493	GRB2	Body	opensea
cg15701203	MAPK signaling pathway	0.000362157	0.936976226	0.706972625	-0.230003601	19	40737740	AKT2	3'UTR	opensea
cg23676728	MAPK signaling pathway	0.00038653	0.564409859	0.776630977	0.212221118	9	140864045	CACNA1B	Body	opensea
cg24810401	MAPK signaling pathway	0.000424221	0.455850591	0.677566362	0.22171577	2	152830329	CACNB4	1stExon	opensea
cg09700337	MAPK signaling pathway	0.00046353	0.301657737	0.530332702	0.228674965	12	118775197	TAOK3	5'UTR	opensea
cg03415901	MAPK signaling pathway	0.000597816	0.651792878	0.856586281	0.204793403	19	640909	FGF22	Body	island
cg10222789	MAPK signaling pathway	0.000611756	0.4252747	0.629098335	0.203823635	19	48564772	PLA2G4C	Body	shore
cg27601287	MAPK signaling pathway	0.000665132	0.546629475	0.801042365	0.254412889	2	39492724	MAP4K3	Body	opensea
cg12962542	MAPK signaling pathway	0.000703193	0.397497142	0.603340112	0.20584297	3	169042374	MECOM	Body	opensea
cg00163372	MAPK signaling pathway	0.000817228	0.418248179	0.643238581	0.224990401	8	128752988	MYC	Body	shore
cg13532410	MAPK signaling pathway	0.000830098	0.386805518	0.600457594	0.213652076	3	54732582	CACNA2D3	Body	opensea
cg24473832	MAPK signaling pathway	0.000855398	0.573738419	0.786242328	0.212503908	20	868404	ANGPT4	Body	shelf
cg14377972	MAPK signaling pathway	0.000881774	0.388540626	0.609162325	0.220621699	15	99356110	IGF1R	Body	opensea
cg19008692	MAPK signaling pathway	0.000995356	0.557986354	0.784489737	0.226503383	17	64672302	PRKCA	Body	opensea
cg22685913	MAPK signaling pathway	0.00103486	0.597308924	0.809939092	0.212630168	16	24045131	PRKCB	Body	opensea
cg26391508	MAPK signaling pathway	0.001066291	0.59397916	0.390123573	-0.203855587	5	106802278	EFNA5	Body	opensea
cg26472673	MAPK signaling pathway	0.00115218	0.767615774	0.548188607	-0.219427167	17	26384317	NLK	Body	opensea
cg19290139	MAPK signaling pathway	0.001242481	0.914291412	0.710241584	-0.204049827	19	7240110	INSR	Body	opensea
cg18089596	MAPK signaling pathway	0.001279187	0.710473309	0.490736981	-0.219736328	5	106801834	EFNA5	Body	opensea
cg22974467	MAPK signaling pathway	0.001405851	0.359897947	0.565853815	0.205955868	11	77168514	PAK1	5'UTR	opensea
cg07160602	MAPK signaling pathway	0.00146064	0.472217427	0.698113401	0.225895973	15	99196841	IGF1R	Body	shelf
cg13041009	MAPK signaling pathway	0.001517596	0.466720268	0.706184685	0.239464417	17	67500055	MAP2K6	Body	opensea
cg18109482	MAPK signaling pathway	0.001571144	0.83198856	0.603382904	-0.228605656	12	12639794	DUSP16	Body	opensea
cg08606993	MAPK signaling pathway	0.001927577	0.539858341	0.758945818	0.219087477	3	168852312	MECOM	5'UTR	opensea
cg00713037	MAPK signaling pathway	0.002024944	0.807012775	0.602724674	-0.204288101	3	185069873	MAP3K13	5'UTR	opensea
cg22839114	MAPK signaling pathway	0.002036403	0.84563773	0.6198526	-0.22578513	12	69024659	RAP1B	5'UTR	opensea
cg21164244	MAPK signaling pathway	0.002138496	0.623373106	0.416345223	-0.207027884	2	44394734	PPM1B	TSS1500	shore
cg13021015	MAPK signaling pathway	0.002190423	0.297115123	0.516238517	0.219123394	3	169375110	MECOM	Body	opensea
cg11257573	MAPK signaling pathway	0.002642816	0.386660873	0.627206682	0.240545809	9	27185147	TEK	Body	opensea
cg11511095	MAPK signaling pathway	0.002676911	0.70438292	0.503161304	-0.201221615	8	108291086	ANGPT1	Body	opensea
cg13276306	MAPK signaling pathway	0.002952982	0.825487068	0.600094175	-0.225392892	8	108344200	ANGPT1	Body	opensea
cg25407736	MAPK signaling pathway	0.003140037	0.521595954	0.725369847	0.203773893	1	68296179	GNG12	5'UTR	shelf
cg04142010	MAPK signaling pathway	0.003362026	0.881907953	0.654723452	-0.227184501	11	103905296	PDGFD	Body	shelf
cg16523422	MAPK signaling pathway	0.003474027	0.430358206	0.635353531	0.204995324	19	54444428	CACNG7	Body	shore
cg09372263	MAPK signaling pathway	0.00347754	0.227504107	0.448794616	0.221290509	3	185046981	MAP3K13	5'UTR	opensea
cg25269313	MAPK signaling pathway	0.004694372	0.932438951	0.728123108	-0.204315843	11	103816150	PDGFD	Body	opensea
cg15160746	MAPK signaling pathway	0.005293404	0.427195288	0.655053154	0.227857865	12	2743239	CACNA1C	Body	opensea
cg22323230	MAPK signaling pathway	0.006050746	0.471001887	0.684821527	0.21381964	15	42339069	PLA2G4E	Body	opensea
cg15449594	MAPK signaling pathway	0.007966086	0.792027892	0.573494767	-0.218533125	8	108343968	ANGPT1	Body	opensea
cg16379687	Ras signaling pathway	1.15E-11	0.559684791	0.868636449	0.308951658	3	179114097	GNB4	3'UTR	opensea
cg17202896	Ras signaling pathway	2.86E-11	0.673244986	0.906524866	0.23327988	1	9717408	PIK3CD	5'UTR	opensea
cg039280411	Ras signaling pathway	5.54E-11	0.121297153	0.527624522	0.406327369	8	6417506	ANGPT2	Body	opensea
cg21613090	Ras signaling pathway	7.13E-10	0.271467201	0.560668494	0.289201293	16	81864959	PLCG2	Body	opensea
cg196683151	Ras signaling pathway	4.04E-09	0.421764831	0.73654204	0.314777209	5	106988446	EFNA5	Body	opensea
cg136326801	Ras signaling pathway	4.68E-09	0.551120901	0.806735014	0.255614113	7	55160377	EGFR	Body	opensea
cg207730331	Ras signaling pathway	6.28E-09	0.350718077	0.668495126	0.317777048	22	39635187	PDGFB	Body	shelf
cg03070741	Ras signaling pathway	9.40E-09	0.399771186	0.684099236	0.284328049	19	2650727	GNG7	5'UTR	island
cg14284762	Ras signaling pathway	9.54E-09	0.619674686	0.901898266	0.282223579	5	67522142	PIK3R1	5'UTR	opensea
cg150037371	Ras signaling pathway	1.13E-08	0.543593296	0.865807461	0.322214165	11	77182075	PAK1	5'UTR	shelf
cg08227615	Ras signaling pathway	1.23E-08	0.212150375	0.448413033	0.236262659	15	52429715	GNB5	Body	opensea
cg022939911	Ras signaling pathway	1.31E-08	0.298993786	0.596925199	0.297931412	11	64005428	VEGFB	3'UTR	shelf
cg188090761	Ras signaling pathway	1.37E-08	0.453435087	0.743769973	0.290334886	7	55177623	EGFR	Body	opensea
cg07849887	Ras signaling pathway	1.43E-08	0.437217212	0.691705862	0.25448865	19	2703892	GNG7	TSS1500	shore
cg083412781	Ras signaling pathway	2.47E-08	0.455529644	0.732979209	0.277449565	15	79283460	RASGRF1	Body	opensea
cg02309655	Ras signaling pathway	2.71E-08	0.193696289	0.540914111	0.347217822	19	2588629	GNG7	5'UTR	shore
cg12503797	Ras signaling pathway	3.06E-08	0.492702372	0.854506577	0.361804205	9	133748519	ABL1	Body	opensea
cg07302630	Ras signaling pathway	3.58E-08	0.382627272	0.667470996	0.284843724	22	38521820	PLA2G6	Body	opensea
cg046145021	Ras signaling pathway	3.63E-08	0.098365056	0.39662386	0.298258804	8	108433965	ANGPT1	Body	opensea
cg20213382	Ras signaling pathway	4.00E-08	0.385855644	0.744486588	0.358630944	19	2536606	GNG7	5'UTR	opensea
cg26569937	Ras signaling pathway	4.42E-08	0.503375791	0.794569452	0.291193662	19	2594841	GNG7	5'UTR	opensea
cg26621780	Ras signaling pathway	6.56E-08	0.459749696	0.73439489	0.274645194	12	113547430	RASAL1	Body	shelf
cg030174071	Ras signaling pathway	6.76E-08	0.2564272	0.567750424	0.311323225	7	55195570	EGFR	Body	opensea
cg25291404	Ras signaling pathway	7.62E-08	0.304333337	0.544551227	0.24021789	20	30252580	BCL2L1	3'UTR	opensea
cg01459004	Ras signaling pathway	7.88E-08	0.333344899	0.69483591	0.36149101	19	2536617	GNG7	5'UTR	opensea
cg179027031	Ras signaling pathway	9.05E-08	0.347099745	0.721414885	0.37431514	7	55195278	EGFR	Body	opensea
cg00671386	Ras signaling pathway	9.35E-08	0.28223435	0.485809408	0.203575057	16	851834	GNG13	TSS1500	shore
cg16701848	Ras signaling pathway	9.40E-08	0.198927341	0.51063916	0.311711818	19	2588479	GNG7	5'UTR	island
cg20683504	Ras signaling pathway	1.15E-07	0.575782617	0.811944857	0.23616224	19	2670410	GNG7	5'UTR	opensea
cg029299931	Ras signaling pathway	1.33E-07	0.145615249	0.392651934	0.247036685	7	55195359	EGFR	Body	opensea
cg18754118	Ras signaling pathway	1.34E-07	0.211642661	0.525253382	0.313610721	19	2588376	GNG7	5'UTR	island
cg066760951	Ras signaling pathway	1.45E-07	0.543544947	0.768286159	0.224741212	3	138118908	MRAS	Body	opensea
cg00078517	Ras signaling pathway	1.48E-07	0.199529398	0.515575103	0.316045705	19	2588227	GNG7	5'UTR	shore
cg21796654	Ras signaling pathway	2.09E-07	0.181892656	0.472832932	0.290940276	22	38543942	PLA2G6	Body	opensea
cg24788034	Ras signaling pathway	2.13E-07	0.269898206	0.51242167	0.242523464	19	2588241	GNG7	5'UTR	shore
cg18015632	Ras signaling pathway	2.16E-07	0.412542841	0.708149886	0.295607045	9	133709555	ABL1	TSS1500	shore
cg07779484	Ras signaling pathway	2.16E-07	0.243519303	0.475476999	0.231957697	3	49435172	RHOA	5'UTR	opensea
cg16192307	Ras signaling pathway	2.27E-07	0.476161571	0.717443071	0.2412815	19	2650951	GNG7	5'UTR	shore
cg110423201	Ras signaling pathway	2.36E-07	0.255363797	0.468204157	0.21284036	5	149534497	PDGFRB	5'UTR	opensea
cg26503038	Ras signaling pathway	2.62E-07	0.44570815	0.726711578	0.281003428	19	2699659	GNG7	5'UTR	shelf
cg12998219	Ras signaling pathway	2.65E-07	0.413017291	0.734636324	0.321619033	4	144354617	GAB1	Body	opensea
cg032177951	Ras signaling pathway	3.56E-07	0.354469808	0.101716013	-0.252753794	16	23847556	PRKCB	1stExon	island
cg22294773	Ras signaling pathway	3.61E-07	0.504011663	0.790442112	0.286430449	19	2606054	GNG7	5'UTR	shore
cg169774111	Ras signaling pathway	3.64E-07	0.302605911	0.600519517	0.297913606	13	28986352	FLT1	Body	opensea
cg14163311	Ras signaling pathway	3.70E-07	0.561813996	0.800549839	0.238735843	1	206729553	RASSF5	Body	shore
cg189765421	Ras signaling pathway	4.78E-07	0.5479616	0.765331295	0.217369695	14	50689394	SOS2	Body	opensea
cg17220933	Ras signaling pathway	4.78E-07	0.4246186	0.63236022	0.207741619	1	206729613	RASSF5	Body	shore
cg135957901	Ras signaling pathway	5.39E-07	0.482948937	0.833323497	0.350374559	19	1289183	EFNA2	Body	shore
cg20065465	Ras signaling pathway	5.75E-07	0.6654217	0.883525615	0.218103915	1	9763888	PIK3CD	5'UTR	opensea
cg021040091	Ras signaling pathway	6.19E-07	0.170599216	0.392183176	0.22158396	4	157713817	PDGFC	Body	opensea
cg019727451	Ras signaling pathway	6.35E-07	0.42793584	0.648754782	0.220818942	1	156843854	NTRK1	Body	opensea
cg26307814	Ras signaling pathway	7.21E-07	0.307661948	0.590464248	0.2828023	1	9787215	PIK3CD	3'UTR	shelf
cg076620291	Ras signaling pathway	7.30E-07	0.141723557	0.392470131	0.250746574	13	28966694	FLT1	Body	opensea
cg07095969	Ras signaling pathway	7.68E-07	0.262579901	0.531415967	0.268836066	5	67563114	PIK3R1	Body	opensea
cg169705961	Ras signaling pathway	8.08E-07	0.518901741	0.796489194	0.277587453	17	29685221	NF1	Body	opensea
cg16135549	Ras signaling pathway	8.34E-07	0.598979557	0.876157999	0.277178442	5	67521729	PIK3R1	5'UTR	opensea
cg063933401	Ras signaling pathway	8.67E-07	0.62093174	0.83375744	0.2128257	15	38833471	RASGRP1	Body	opensea
cg035824421	Ras signaling pathway	1.07E-06	0.242794752	0.491470146	0.248675394	1	112169042	RAP1A	5'UTR	opensea
cg11537928	Ras signaling pathway	1.28E-06	0.316572504	0.556501002	0.239928499	12	112860601	PTPN11	Body	shelf
cg01250212	Ras signaling pathway	1.31E-06	0.35213873	0.637615226	0.285476496	19	2650755	GNG7	5'UTR	island
cg16512854	Ras signaling pathway	1.44E-06	0.671740575	0.896885664	0.225145089	1	9754132	PIK3CD	5'UTR	shelf
cg14823940	Ras signaling pathway	1.61E-06	0.410695755	0.632863794	0.222168039	19	39651288	PAK4	5'UTR	opensea
cg21066558	Ras signaling pathway	1.65E-06	0.899410797	0.654774778	-0.244636019	10	95790516	PLCE1	5'UTR	opensea
cg239928861	Ras signaling pathway	1.68E-06	0.388356761	0.618504631	0.23014787	7	116420651	MET	Body	opensea
cg01286319	Ras signaling pathway	1.70E-06	0.142979534	0.361447664	0.218468131	19	2695343	GNG7	5'UTR	opensea
cg271194301	Ras signaling pathway	1.73E-06	0.514942315	0.740193658	0.225251343	17	64350123	PRKCA	Body	opensea
cg252810291	Ras signaling pathway	1.80E-06	0.323557667	0.552420187	0.22886252	12	88969462	KITLG	Body	shelf
cg173866891	Ras signaling pathway	2.20E-06	0.599611559	0.821439758	0.221828199	15	66755196	MAP2K1	Body	opensea
cg18890020	Ras signaling pathway	2.64E-06	0.254506141	0.468514451	0.21400831	12	112081363	BRAP	3'UTR	opensea
cg137608451	Ras signaling pathway	2.73E-06	0.332437634	0.562726939	0.230289304	13	28931794	FLT1	Body	opensea
cg008848051	Ras signaling pathway	2.80E-06	0.407256903	0.710760171	0.303503268	1	68296607	GNG12	5'UTR	shore
cg055373871	Ras signaling pathway	2.86E-06	0.528579053	0.788398883	0.25981983	7	55174999	EGFR	Body	opensea
cg05756492	Ras signaling pathway	3.40E-06	0.276610979	0.56972554	0.293114561	1	206729685	RASSF5	Body	shore
cg26988138	Ras signaling pathway	3.47E-06	0.12423079	0.422634141	0.298403351	19	2639424	GNG7	5'UTR	shelf
cg263547211	Ras signaling pathway	3.54E-06	0.658956419	0.878341178	0.21938476	2	39209066	SOS1	3'UTR	opensea
cg05605414	Ras signaling pathway	3.55E-06	0.633138962	0.856572055	0.223433093	1	9769397	PIK3CD	5'UTR	opensea
cg240482071	Ras signaling pathway	3.70E-06	0.255653065	0.543546697	0.287893631	11	64004933	VEGFB	Body	shelf
cg227448991	Ras signaling pathway	3.99E-06	0.567266727	0.79554384	0.228277113	1	155050706	EFNA3	TSS1500	shore
cg08461840	Ras signaling pathway	4.88E-06	0.129458127	0.365508349	0.236050221	19	2620967	GNG7	5'UTR	shore
cg19836074	Ras signaling pathway	4.91E-06	0.385029359	0.61905955	0.234030191	15	40556784	PAK6	5'UTR	opensea
cg04998922	Ras signaling pathway	5.70E-06	0.554451413	0.82584494	0.271393526	3	171397706	PLD1	Body	opensea
cg004983601	Ras signaling pathway	5.85E-06	0.423847515	0.662557384	0.23870987	17	64504304	PRKCA	Body	opensea
cg26180725	Ras signaling pathway	6.27E-06	0.348966128	0.584008245	0.235042117	19	2536657	GNG7	5'UTR	opensea
cg01434679	Ras signaling pathway	6.35E-06	0.594983133	0.820920672	0.225937538	1	9775302	PIK3CD	Body	shore
cg06064945	Ras signaling pathway	8.90E-06	0.396492517	0.659498697	0.26300618	19	2685824	GNG7	5'UTR	opensea
cg24987100	Ras signaling pathway	9.41E-06	0.173188747	0.434706951	0.261518204	19	2695405	GNG7	5'UTR	opensea
cg200076221	Ras signaling pathway	1.19E-05	0.399590097	0.658451837	0.25886174	11	14340592	RRAS2	Body	opensea
cg023754691	Ras signaling pathway	1.24E-05	0.203077077	0.40684224	0.203765164	19	7179946	INSR	Body	opensea
cg05712904	Ras signaling pathway	1.30E-05	0.567798752	0.772126055	0.204327304	19	2692137	GNG7	5'UTR	opensea
cg12704227	Ras signaling pathway	1.32E-05	0.268318619	0.484605812	0.216287193	15	49158628	SHC4	Body	opensea
cg09778927	Ras signaling pathway	1.32E-05	0.245350633	0.472035038	0.226684405	17	40288533	RAB5C	5'UTR	opensea
cg152286391	Ras signaling pathway	1.34E-05	0.308039008	0.51962538	0.211586372	15	42289939	PLA2G4E	Body	opensea
cg15261702	Ras signaling pathway	1.92E-05	0.431763734	0.653094843	0.221331109	19	2612585	GNG7	5'UTR	shore
cg138919491	Ras signaling pathway	1.93E-05	0.38819166	0.612069924	0.223878264	17	29421165	NF1	TSS1500	shore
cg25510569	Ras signaling pathway	2.02E-05	0.641690153	0.844379692	0.20268954	3	171506308	PLD1	5'UTR	opensea
cg13591854	Ras signaling pathway	2.12E-05	0.303424491	0.516094149	0.212669658	19	39621960	PAK4	5'UTR	opensea
cg040567571	Ras signaling pathway	2.17E-05	0.574961975	0.794152452	0.219190477	17	73361703	GRB2	Body	opensea
cg086276621	Ras signaling pathway	2.25E-05	0.645908033	0.870743385	0.224835352	5	86663298	RASA1	Body	opensea
cg24723883	Ras signaling pathway	2.26E-05	0.43827495	0.668764213	0.230489262	19	2608495	GNG7	5'UTR	shore
cg26695190	Ras signaling pathway	2.32E-05	0.676278654	0.890069414	0.21379076	21	32567133	TIAM1	Body	opensea
cg16208436	Ras signaling pathway	2.38E-05	0.618177795	0.844344218	0.226166423	19	2640403	GNG7	5'UTR	shelf
cg072937321	Ras signaling pathway	2.57E-05	0.51731177	0.750836971	0.233525202	5	106934808	EFNA5	Body	opensea
cg24113818	Ras signaling pathway	2.69E-05	0.437089676	0.67054401	0.233454335	13	114875199	RASA3	Body	island
cg24395178	Ras signaling pathway	2.85E-05	0.260572109	0.539363171	0.278791062	16	81935319	PLCG2	Body	opensea
cg046873501	Ras signaling pathway	2.92E-05	0.307975541	0.539527849	0.231552308	9	27108915	TEK	TSS1500	opensea
cg143722811	Ras signaling pathway	2.93E-05	0.202346218	0.447257776	0.244911558	3	141277039	RASA2	Body	opensea
cg070274721	Ras signaling pathway	2.99E-05	0.515156075	0.74559969	0.230443615	17	73391422	GRB2	5'UTR	opensea
cg129303921	Ras signaling pathway	3.07E-05	0.316327683	0.538163542	0.22183586	3	196481615	PAK2	5'UTR	opensea
cg03498987	Ras signaling pathway	3.57E-05	0.221189137	0.47136988	0.250180743	19	2638790	GNG7	5'UTR	opensea
cg070371121	Ras signaling pathway	3.97E-05	0.073565866	0.285633881	0.212068016	10	103534934	FGF8	Body	shore
cg04032605	Ras signaling pathway	4.43E-05	0.450455402	0.704586313	0.254130911	7	22274028	RAPGEF5	Body	opensea
cg21156057	Ras signaling pathway	4.66E-05	0.406257566	0.626061065	0.219803499	9	133709397	ABL1	TSS1500	shore
cg207933031	Ras signaling pathway	5.10E-05	0.45565889	0.668874781	0.213215892	16	24113663	PRKCB	Body	opensea
cg08457421	Ras signaling pathway	5.12E-05	0.327884356	0.551155026	0.22327067	22	31536431	PLA2G3	5'UTR	opensea
cg262222931	Ras signaling pathway	5.30E-05	0.500770721	0.728990974	0.228220253	13	28895458	FLT1	Body	opensea
cg096412021	Ras signaling pathway	5.34E-05	0.371193773	0.580452359	0.209258586	8	6419839	ANGPT2	Body	opensea
cg022038811	Ras signaling pathway	5.64E-05	0.425275692	0.642026229	0.216750537	15	42386909	PLA2G4D	TSS200	opensea
cg115987201	Ras signaling pathway	5.73E-05	0.808174098	0.548163638	-0.26001046	4	157811584	PDGFC	Body	opensea
cg10874300	Ras signaling pathway	5.74E-05	0.149115711	0.365464293	0.216348581	5	67588385	PIK3R1	Body	shelf
cg11693709	Ras signaling pathway	5.82E-05	0.452922155	0.66369401	0.210771855	15	40542019	PAK6	5'UTR	shelf
cg218579451	Ras signaling pathway	5.98E-05	0.425504281	0.674247097	0.248742816	13	29037771	FLT1	Body	opensea
cg06457710	Ras signaling pathway	6.22E-05	0.518661701	0.771673394	0.253011693	1	20307022	PLA2G2A	TSS1500	opensea
cg211569851	Ras signaling pathway	7.13E-05	0.411994421	0.659888504	0.247894083	1	156844911	NTRK1	Body	opensea
cg11037787	Ras signaling pathway	8.51E-05	0.482638173	0.711089321	0.228451148	1	20307002	PLA2G2A	TSS1500	opensea
cg020194951	Ras signaling pathway	8.61E-05	0.262198471	0.48282999	0.220631519	20	43599168	STK4	Body	shelf
cg159223941	Ras signaling pathway	8.85E-05	0.500003755	0.732910763	0.232907008	17	29421236	NF1	TSS1500	shore
cg25937577	Ras signaling pathway	8.86E-05	0.137382941	0.340903581	0.20352064	22	31536476	PLA2G3	TSS200	opensea
cg245367031	Ras signaling pathway	8.91E-05	0.304252716	0.523105706	0.21885299	11	77183438	PAK1	5'UTR	shore
cg073259911	Ras signaling pathway	9.58E-05	0.530595279	0.762108487	0.231513209	20	868277	ANGPT4	Body	shelf
cg17093539	Ras signaling pathway	0.000102035	0.148723752	0.373791488	0.225067736	4	144303012	GAB1	Body	opensea
cg080285541	Ras signaling pathway	0.000107661	0.183672539	0.411905532	0.228232993	13	28588650	FLT3	Body	opensea
cg021864091	Ras signaling pathway	0.000108572	0.418032122	0.624367781	0.206335658	13	28931547	FLT1	Body	opensea
cg143437011	Ras signaling pathway	0.000110751	0.386356184	0.594977828	0.208621644	17	64672341	PRKCA	Body	opensea
cg13279718	Ras signaling pathway	0.00011853	0.650032285	0.886223112	0.236190827	10	112724408	SHOC2	1stExon	opensea
cg18398326	Ras signaling pathway	0.000129569	0.270595022	0.477832474	0.207237452	2	98344704	ZAP70	Body	shelf
cg20293689	Ras signaling pathway	0.000133066	0.486650131	0.72450713	0.237856999	19	2668369	GNG7	5'UTR	opensea
cg043484221	Ras signaling pathway	0.000140859	0.510232459	0.732588209	0.22235575	19	38913270	RASGRP4	Body	opensea
cg152347301	Ras signaling pathway	0.000146514	0.339441203	0.564903424	0.225462222	7	55245312	EGFR	Body	opensea
cg175345161	Ras signaling pathway	0.00015137	0.566823824	0.77449892	0.207675096	5	149466699	CSF1R	TSS1500	opensea
cg265557331	Ras signaling pathway	0.000158637	0.70634458	0.910316085	0.203971505	16	23846279	PRKCB	TSS1500	shore
cg04674291	Ras signaling pathway	0.000165195	0.561794908	0.806935856	0.245140948	12	118122702	KSR2	Body	opensea
cg147026291	Ras signaling pathway	0.000171029	0.32343596	0.558090463	0.234654503	15	38844748	RASGRP1	Body	opensea
cg026302941	Ras signaling pathway	0.000174609	0.791361535	0.573175155	-0.21818638	1	186868975	PLA2G4A	Body	opensea
cg051207161	Ras signaling pathway	0.000177294	0.382226181	0.600822766	0.218596586	16	23881993	PRKCB	Body	opensea
cg107012321	Ras signaling pathway	0.000177844	0.387742016	0.593998279	0.206256263	11	64507260	RASGRP2	Body	shelf
cg117067801	Ras signaling pathway	0.000179268	0.5297366	0.735014192	0.205277591	15	42289766	PLA2G4E	Body	opensea
cg13316720	Ras signaling pathway	0.000180482	0.505207885	0.712014825	0.20680694	17	25840984	KSR1	5'UTR	opensea
cg078452981	Ras signaling pathway	0.000190911	0.387356361	0.622991344	0.235634983	11	77181561	PAK1	5'UTR	shelf
cg212678531	Ras signaling pathway	0.000228594	0.21230579	0.427824315	0.215518524	1	186823342	PLA2G4A	5'UTR	opensea
cg01565037	Ras signaling pathway	0.000235524	0.522184188	0.726826663	0.204642475	10	74715059	PLA2G12B	TSS1500	opensea
cg03664966	Ras signaling pathway	0.00025684	0.51697611	0.717137601	0.200161491	19	2536700	GNG7	5'UTR	opensea
cg032655331	Ras signaling pathway	0.00025771	0.484476504	0.74156476	0.257088256	4	55988640	KDR	Body	shelf
cg07872489	Ras signaling pathway	0.000265498	0.219601233	0.43205082	0.212449588	5	67586215	PIK3R1	Body	shore
cg168091381	Ras signaling pathway	0.000271557	0.466017116	0.687329379	0.221312263	17	64672277	PRKCA	Body	opensea
cg11875421	Ras signaling pathway	0.000279117	0.293342723	0.53379645	0.240453726	9	133709810	ABL1	TSS1500	shore
cg009592381	Ras signaling pathway	0.000312886	0.885938108	0.640997934	-0.244940174	19	40749359	AKT2	Body	opensea
cg05338167	Ras signaling pathway	0.000317064	0.543580738	0.768068336	0.224487598	15	68498251	CALML4	1stExon	opensea
cg047339511	Ras signaling pathway	0.000327971	0.912394674	0.678182294	-0.23421238	17	64545218	PRKCA	Body	opensea
cg046859751	Ras signaling pathway	0.000328788	0.358043126	0.606330106	0.24828698	17	73379493	GRB2	Body	opensea
cg27571747	Ras signaling pathway	0.000339652	0.26870595	0.479112036	0.210406086	12	117956793	KSR2	Body	opensea
cg157012031	Ras signaling pathway	0.000362157	0.936976226	0.706972625	-0.230003601	19	40737740	AKT2	3'UTR	opensea
cg00740198	Ras signaling pathway	0.000374146	0.609950116	0.404417219	-0.205532896	16	9852000	GRIN2A	3'UTR	opensea
cg11760500	Ras signaling pathway	0.000419863	0.270581148	0.511034413	0.240453265	11	128385880	ETS1	Body	opensea
cg23513444	Ras signaling pathway	0.000594249	0.426587831	0.638828751	0.21224092	5	67588186	PIK3R1	Body	shelf
cg034159011	Ras signaling pathway	0.000597816	0.651792878	0.856586281	0.204793403	19	640909	FGF22	Body	island
cg102227891	Ras signaling pathway	0.000611756	0.4252747	0.629098335	0.203823635	19	48564772	PLA2G4C	Body	shore
cg05460956	Ras signaling pathway	0.000620004	0.639212965	0.84368668	0.204473715	1	9760780	PIK3CD	5'UTR	opensea
cg25541887	Ras signaling pathway	0.000623717	0.332148199	0.544980827	0.212832628	9	91694419	SHC3	Body	opensea
cg08622824	Ras signaling pathway	0.000638785	0.429497867	0.68409343	0.254595563	11	78084649	GAB2	Body	opensea
cg05312962	Ras signaling pathway	0.000685118	0.371206377	0.587755374	0.216548997	19	2576254	GNG7	5'UTR	shelf
cg244738321	Ras signaling pathway	0.000855398	0.573738419	0.786242328	0.212503908	20	868404	ANGPT4	Body	shelf
cg25225689	Ras signaling pathway	0.000870536	0.90787636	0.678587754	-0.229288606	17	25933581	KSR1	Body	shore
cg143779721	Ras signaling pathway	0.000881774	0.388540626	0.609162325	0.220621699	15	99356110	IGF1R	Body	opensea
cg22556090	Ras signaling pathway	0.000890475	0.724348893	0.927799099	0.203450206	19	2688621	GNG7	5'UTR	opensea
cg190086921	Ras signaling pathway	0.000995356	0.557986354	0.784489737	0.226503383	17	64672302	PRKCA	Body	opensea
cg226859131	Ras signaling pathway	0.00103486	0.597308924	0.809939092	0.212630168	16	24045131	PRKCB	Body	opensea
cg263915081	Ras signaling pathway	0.001066291	0.59397916	0.390123573	-0.203855587	5	106802278	EFNA5	Body	opensea
cg05270442	Ras signaling pathway	0.001232582	0.712474951	0.490343207	-0.222131744	2	121015605	RALB	5'UTR	opensea
cg192901391	Ras signaling pathway	0.001242481	0.914291412	0.710241584	-0.204049827	19	7240110	INSR	Body	opensea
cg180895961	Ras signaling pathway	0.001279187	0.710473309	0.490736981	-0.219736328	5	106801834	EFNA5	Body	opensea
cg229744671	Ras signaling pathway	0.001405851	0.359897947	0.565853815	0.205955868	11	77168514	PAK1	5'UTR	opensea
cg071606021	Ras signaling pathway	0.00146064	0.472217427	0.698113401	0.225895973	15	99196841	IGF1R	Body	shelf
cg04989147	Ras signaling pathway	0.001496039	0.212008824	0.418383926	0.206375102	11	78060525	GAB2	Body	opensea
cg26734848	Ras signaling pathway	0.001832788	0.596177836	0.37060581	-0.225572026	2	121020482	RALB	5'UTR	opensea
cg228391141	Ras signaling pathway	0.002036403	0.84563773	0.6198526	-0.22578513	12	69024659	RAP1B	5'UTR	opensea
cg01573710	Ras signaling pathway	0.00253192	0.742702263	0.521447443	-0.22125482	16	9852900	GRIN2A	3'UTR	opensea
cg112575731	Ras signaling pathway	0.002642816	0.386660873	0.627206682	0.240545809	9	27185147	TEK	Body	opensea
cg115110951	Ras signaling pathway	0.002676911	0.70438292	0.503161304	-0.201221615	8	108291086	ANGPT1	Body	opensea
cg10768507	Ras signaling pathway	0.002677367	0.479241915	0.680865408	0.201623494	17	25824190	KSR1	5'UTR	opensea
cg132763061	Ras signaling pathway	0.002952982	0.825487068	0.600094175	-0.225392892	8	108344200	ANGPT1	Body	opensea
cg254077361	Ras signaling pathway	0.003140037	0.521595954	0.725369847	0.203773893	1	68296179	GNG12	5'UTR	shelf
cg041420101	Ras signaling pathway	0.003362026	0.881907953	0.654723452	-0.227184501	11	103905296	PDGFD	Body	shelf
cg252693131	Ras signaling pathway	0.004694372	0.932438951	0.728123108	-0.204315843	11	103816150	PDGFD	Body	opensea
cg223232301	Ras signaling pathway	0.006050746	0.471001887	0.684821527	0.21381964	15	42339069	PLA2G4E	Body	opensea
cg154495941	Ras signaling pathway	0.007966086	0.792027892	0.573494767	-0.218533125	8	108343968	ANGPT1	Body	opensea
cg163796871	PI3K-Akt signaling pathway	1.15E-11	0.559684791	0.868636449	0.308951658	3	179114097	GNB4	3'UTR	opensea
cg172028961	PI3K-Akt signaling pathway	2.86E-11	0.673244986	0.906524866	0.23327988	1	9717408	PIK3CD	5'UTR	opensea
cg039280412	PI3K-Akt signaling pathway	5.54E-11	0.121297153	0.527624522	0.406327369	8	6417506	ANGPT2	Body	opensea
cg01044293	PI3K-Akt signaling pathway	3.20E-09	0.338544813	0.684046036	0.345501223	2	173296469	ITGA6	Body	shelf
cg196683152	PI3K-Akt signaling pathway	4.04E-09	0.421764831	0.73654204	0.314777209	5	106988446	EFNA5	Body	opensea
cg136326802	PI3K-Akt signaling pathway	4.68E-09	0.551120901	0.806735014	0.255614113	7	55160377	EGFR	Body	opensea
cg20959703	PI3K-Akt signaling pathway	4.70E-09	0.39473364	0.639793328	0.245059688	19	17959783	JAK3	TSS1500	shore
cg07165029	PI3K-Akt signaling pathway	5.28E-09	0.243381011	0.571277544	0.327896533	3	65715359	MAGI1	Body	opensea
cg07848764	PI3K-Akt signaling pathway	5.65E-09	0.487312876	0.794677537	0.307364661	10	89635218	PTEN	5'UTR	opensea
cg207730332	PI3K-Akt signaling pathway	6.28E-09	0.350718077	0.668495126	0.317777048	22	39635187	PDGFB	Body	shelf
cg030707411	PI3K-Akt signaling pathway	9.40E-09	0.399771186	0.684099236	0.284328049	19	2650727	GNG7	5'UTR	island
cg142847621	PI3K-Akt signaling pathway	9.54E-09	0.619674686	0.901898266	0.282223579	5	67522142	PIK3R1	5'UTR	opensea
cg09288230	PI3K-Akt signaling pathway	1.09E-08	0.294844595	0.530050139	0.235205544	2	173327370	ITGA6	Body	opensea
cg26418193	PI3K-Akt signaling pathway	1.09E-08	0.522894739	0.831714643	0.308819904	20	60918171	LAMA5	Body	opensea
cg082276151	PI3K-Akt signaling pathway	1.23E-08	0.212150375	0.448413033	0.236262659	15	52429715	GNB5	Body	opensea
cg022939912	PI3K-Akt signaling pathway	1.31E-08	0.298993786	0.596925199	0.297931412	11	64005428	VEGFB	3'UTR	shelf
cg07702089	PI3K-Akt signaling pathway	1.31E-08	0.331987497	0.711691557	0.37970406	17	78734663	RPTOR	Body	opensea
cg188090762	PI3K-Akt signaling pathway	1.37E-08	0.453435087	0.743769973	0.290334886	7	55177623	EGFR	Body	opensea
cg08733323	PI3K-Akt signaling pathway	1.37E-08	0.124974122	0.373542785	0.248568663	3	37778406	ITGA9	ExonBnd	opensea
cg078498871	PI3K-Akt signaling pathway	1.43E-08	0.437217212	0.691705862	0.25448865	19	2703892	GNG7	TSS1500	shore
cg03872631	PI3K-Akt signaling pathway	2.35E-08	0.545620157	0.836160204	0.290540048	9	133906029	LAMC3	Body	opensea
cg023096551	PI3K-Akt signaling pathway	2.71E-08	0.193696289	0.540914111	0.347217822	19	2588629	GNG7	5'UTR	shore
cg046145022	PI3K-Akt signaling pathway	3.63E-08	0.098365056	0.39662386	0.298258804	8	108433965	ANGPT1	Body	opensea
cg24573480	PI3K-Akt signaling pathway	3.68E-08	0.921913211	0.569255999	-0.352657213	17	45357615	ITGB3	Body	opensea
cg26315035	PI3K-Akt signaling pathway	3.96E-08	0.364461312	0.648093744	0.283632432	9	133918804	LAMC3	Body	opensea
cg202133821	PI3K-Akt signaling pathway	4.00E-08	0.385855644	0.744486588	0.358630944	19	2536606	GNG7	5'UTR	opensea
cg02812042	PI3K-Akt signaling pathway	4.07E-08	0.270771298	0.507492701	0.236721403	8	26184502	PPP2R2A	Body	opensea
cg25494270	PI3K-Akt signaling pathway	4.25E-08	0.228998487	0.524783151	0.295784664	18	21302324	LAMA3	Body	opensea
cg265699371	PI3K-Akt signaling pathway	4.42E-08	0.503375791	0.794569452	0.291193662	19	2594841	GNG7	5'UTR	opensea
cg01191294	PI3K-Akt signaling pathway	5.19E-08	0.226877054	0.487286185	0.260409131	18	60482821	PHLPP1	Body	opensea
cg030174072	PI3K-Akt signaling pathway	6.76E-08	0.2564272	0.567750424	0.311323225	7	55195570	EGFR	Body	opensea
cg17031926	PI3K-Akt signaling pathway	7.41E-08	0.360829094	0.631805996	0.270976902	4	99830489	EIF4E	Body	opensea
cg252914041	PI3K-Akt signaling pathway	7.62E-08	0.304333337	0.544551227	0.24021789	20	30252580	BCL2L1	3'UTR	opensea
cg04060943	PI3K-Akt signaling pathway	7.70E-08	0.510373937	0.825042905	0.314668968	6	134504523	SGK1	Body	opensea
cg23207054	PI3K-Akt signaling pathway	7.74E-08	0.363417527	0.595360823	0.231943295	17	38171530	CSF3	TSS200	opensea
cg014590041	PI3K-Akt signaling pathway	7.88E-08	0.333344899	0.69483591	0.36149101	19	2536617	GNG7	5'UTR	opensea
cg21341569	PI3K-Akt signaling pathway	7.94E-08	0.623563036	0.880192994	0.256629958	17	78774609	RPTOR	Body	shore
cg179027032	PI3K-Akt signaling pathway	9.05E-08	0.347099745	0.721414885	0.37431514	7	55195278	EGFR	Body	opensea
cg006713861	PI3K-Akt signaling pathway	9.35E-08	0.28223435	0.485809408	0.203575057	16	851834	GNG13	TSS1500	shore
cg167018481	PI3K-Akt signaling pathway	9.40E-08	0.198927341	0.51063916	0.311711818	19	2588479	GNG7	5'UTR	island
cg20217971	PI3K-Akt signaling pathway	9.84E-08	0.362614717	0.652277768	0.289663051	10	33244681	ITGB1	5'UTR	shore
cg206835041	PI3K-Akt signaling pathway	1.15E-07	0.575782617	0.811944857	0.23616224	19	2670410	GNG7	5'UTR	opensea
cg23348374	PI3K-Akt signaling pathway	1.16E-07	0.563642428	0.803724793	0.240082365	12	53405283	EIF4B	Body	opensea
cg24571830	PI3K-Akt signaling pathway	1.18E-07	0.208748678	0.44224378	0.233495102	6	108977456	FOXO3	Body	opensea
cg029299932	PI3K-Akt signaling pathway	1.33E-07	0.145615249	0.392651934	0.247036685	7	55195359	EGFR	Body	opensea
cg187541181	PI3K-Akt signaling pathway	1.34E-07	0.211642661	0.525253382	0.313610721	19	2588376	GNG7	5'UTR	island
cg01735324	PI3K-Akt signaling pathway	1.39E-07	0.45733552	0.678311757	0.220976237	18	60435580	PHLPP1	Body	opensea
cg00173178	PI3K-Akt signaling pathway	1.47E-07	0.549218496	0.768481837	0.219263342	22	37532458	IL2RB	Body	opensea
cg000785171	PI3K-Akt signaling pathway	1.48E-07	0.199529398	0.515575103	0.316045705	19	2588227	GNG7	5'UTR	shore
cg247880341	PI3K-Akt signaling pathway	2.13E-07	0.269898206	0.51242167	0.242523464	19	2588241	GNG7	5'UTR	shore
cg161923071	PI3K-Akt signaling pathway	2.27E-07	0.476161571	0.717443071	0.2412815	19	2650951	GNG7	5'UTR	shore
cg110423202	PI3K-Akt signaling pathway	2.36E-07	0.255363797	0.468204157	0.21284036	5	149534497	PDGFRB	5'UTR	opensea
cg14028854	PI3K-Akt signaling pathway	2.46E-07	0.69519723	0.921102225	0.225904995	17	78774667	RPTOR	Body	shore
cg09575997	PI3K-Akt signaling pathway	2.53E-07	0.443225717	0.709603852	0.266378135	8	141714834	PTK2	Body	opensea
cg04525738	PI3K-Akt signaling pathway	2.62E-07	0.694108136	0.430429631	-0.263678505	1	85317689	LPAR3	Body	opensea
cg265030381	PI3K-Akt signaling pathway	2.62E-07	0.44570815	0.726711578	0.281003428	19	2699659	GNG7	5'UTR	shelf
cg02449225	PI3K-Akt signaling pathway	2.71E-07	0.456694702	0.694121693	0.237426991	8	67744382	SGK3	Body	opensea
cg05224124	PI3K-Akt signaling pathway	2.86E-07	0.501468106	0.737196369	0.235728262	14	35583718	PPP2R3C	Body	opensea
cg11249283	PI3K-Akt signaling pathway	3.46E-07	0.535636689	0.762892056	0.227255367	19	17960227	JAK3	TSS1500	shore
cg222947731	PI3K-Akt signaling pathway	3.61E-07	0.504011663	0.790442112	0.286430449	19	2606054	GNG7	5'UTR	shore
cg169774112	PI3K-Akt signaling pathway	3.64E-07	0.302605911	0.600519517	0.297913606	13	28986352	FLT1	Body	opensea
cg09680131	PI3K-Akt signaling pathway	4.64E-07	0.701572008	0.393697937	-0.307874071	13	111100754	COL4A2	Body	opensea
cg189765422	PI3K-Akt signaling pathway	4.78E-07	0.5479616	0.765331295	0.217369695	14	50689394	SOS2	Body	opensea
cg17184538	PI3K-Akt signaling pathway	5.28E-07	0.456286383	0.699871426	0.243585044	3	65387520	MAGI1	Body	opensea
cg135957902	PI3K-Akt signaling pathway	5.39E-07	0.482948937	0.833323497	0.350374559	19	1289183	EFNA2	Body	shore
cg200654651	PI3K-Akt signaling pathway	5.75E-07	0.6654217	0.883525615	0.218103915	1	9763888	PIK3CD	5'UTR	opensea
cg021040092	PI3K-Akt signaling pathway	6.19E-07	0.170599216	0.392183176	0.22158396	4	157713817	PDGFC	Body	opensea
cg019727452	PI3K-Akt signaling pathway	6.35E-07	0.42793584	0.648754782	0.220818942	1	156843854	NTRK1	Body	opensea
cg03646329	PI3K-Akt signaling pathway	6.64E-07	0.175159765	0.510615899	0.335456133	13	48987165	LPAR6	5'UTR	opensea
cg22949562	PI3K-Akt signaling pathway	7.03E-07	0.496724545	0.717249167	0.220524623	19	17951967	JAK3	Body	shore
cg04798619	PI3K-Akt signaling pathway	7.06E-07	0.25713564	0.561886965	0.304751325	3	37615806	ITGA9	Body	opensea
cg263078141	PI3K-Akt signaling pathway	7.21E-07	0.307661948	0.590464248	0.2828023	1	9787215	PIK3CD	3'UTR	shelf
cg076620292	PI3K-Akt signaling pathway	7.30E-07	0.141723557	0.392470131	0.250746574	13	28966694	FLT1	Body	opensea
cg070959691	PI3K-Akt signaling pathway	7.68E-07	0.262579901	0.531415967	0.268836066	5	67563114	PIK3R1	Body	opensea
cg161355491	PI3K-Akt signaling pathway	8.34E-07	0.598979557	0.876157999	0.277178442	5	67521729	PIK3R1	5'UTR	opensea
cg25623545	PI3K-Akt signaling pathway	8.38E-07	0.4872664	0.781829788	0.294563388	19	17943313	JAK3	Body	shore
cg00248115	PI3K-Akt signaling pathway	8.39E-07	0.414211769	0.682989547	0.268777778	3	65923039	MAGI1	Body	opensea
cg012502121	PI3K-Akt signaling pathway	1.31E-06	0.35213873	0.637615226	0.285476496	19	2650755	GNG7	5'UTR	island
cg16071219	PI3K-Akt signaling pathway	1.35E-06	0.202716108	0.516718255	0.314002147	13	48986124	LPAR6	Body	opensea
cg07464291	PI3K-Akt signaling pathway	1.44E-06	0.303947764	0.569101926	0.265154162	17	38171455	CSF3	TSS200	opensea
cg22888958	PI3K-Akt signaling pathway	1.44E-06	0.085797607	0.320225568	0.234427961	7	28369855	CREB5	5'UTR	opensea
cg165128541	PI3K-Akt signaling pathway	1.44E-06	0.671740575	0.896885664	0.225145089	1	9754132	PIK3CD	5'UTR	shelf
cg05532157	PI3K-Akt signaling pathway	1.52E-06	0.364221481	0.626201726	0.261980245	5	40791428	PRKAA1	Body	opensea
cg17675724	PI3K-Akt signaling pathway	1.52E-06	0.607681469	0.831073221	0.223391752	6	32031436	TNXB	Body	opensea
cg09550923	PI3K-Akt signaling pathway	1.53E-06	0.570464725	0.856863257	0.286398532	18	21463607	LAMA3	Body	opensea
cg18943454	PI3K-Akt signaling pathway	1.53E-06	0.328031113	0.595581762	0.267550649	14	102258485	PPP2R5C	Body	opensea
cg25963429	PI3K-Akt signaling pathway	1.59E-06	0.176805569	0.412934527	0.236128957	11	46301410	CREB3L1	Body	shore
cg239928862	PI3K-Akt signaling pathway	1.68E-06	0.388356761	0.618504631	0.23014787	7	116420651	MET	Body	opensea
cg012863191	PI3K-Akt signaling pathway	1.70E-06	0.142979534	0.361447664	0.218468131	19	2695343	GNG7	5'UTR	opensea
cg271194302	PI3K-Akt signaling pathway	1.73E-06	0.514942315	0.740193658	0.225251343	17	64350123	PRKCA	Body	opensea
cg252810292	PI3K-Akt signaling pathway	1.80E-06	0.323557667	0.552420187	0.22886252	12	88969462	KITLG	Body	shelf
cg15331859	PI3K-Akt signaling pathway	2.06E-06	0.454236621	0.698052883	0.243816263	14	102299362	PPP2R5C	Body	opensea
cg173866892	PI3K-Akt signaling pathway	2.20E-06	0.599611559	0.821439758	0.221828199	15	66755196	MAP2K1	Body	opensea
cg01382406	PI3K-Akt signaling pathway	2.24E-06	0.312415922	0.565303306	0.252887383	3	65870050	MAGI1	Body	opensea
cg09485582	PI3K-Akt signaling pathway	2.41E-06	0.322888399	0.529148901	0.206260502	3	65923009	MAGI1	Body	opensea
cg27231581	PI3K-Akt signaling pathway	2.63E-06	0.247017591	0.45646608	0.209448489	15	68602972	ITGA11	Body	opensea
cg137608452	PI3K-Akt signaling pathway	2.73E-06	0.332437634	0.562726939	0.230289304	13	28931794	FLT1	Body	opensea
cg008848052	PI3K-Akt signaling pathway	2.80E-06	0.407256903	0.710760171	0.303503268	1	68296607	GNG12	5'UTR	shore
cg055373872	PI3K-Akt signaling pathway	2.86E-06	0.528579053	0.788398883	0.25981983	7	55174999	EGFR	Body	opensea
cg269881381	PI3K-Akt signaling pathway	3.47E-06	0.12423079	0.422634141	0.298403351	19	2639424	GNG7	5'UTR	shelf
cg263547212	PI3K-Akt signaling pathway	3.54E-06	0.658956419	0.878341178	0.21938476	2	39209066	SOS1	3'UTR	opensea
cg056054141	PI3K-Akt signaling pathway	3.55E-06	0.633138962	0.856572055	0.223433093	1	9769397	PIK3CD	5'UTR	opensea
cg240482072	PI3K-Akt signaling pathway	3.70E-06	0.255653065	0.543546697	0.287893631	11	64004933	VEGFB	Body	shelf
cg07056507	PI3K-Akt signaling pathway	3.75E-06	0.104020233	0.318812967	0.214792735	3	37497982	ITGA9	Body	shelf
cg227448992	PI3K-Akt signaling pathway	3.99E-06	0.567266727	0.79554384	0.228277113	1	155050706	EFNA3	TSS1500	shore
cg09355865	PI3K-Akt signaling pathway	4.34E-06	0.642186548	0.846661926	0.204475377	7	151169755	RHEB	Body	opensea
cg25095543	PI3K-Akt signaling pathway	4.68E-06	0.329612039	0.567118342	0.237506303	6	70932395	COL9A1	Body	opensea
cg17826736	PI3K-Akt signaling pathway	4.70E-06	0.309926515	0.577887236	0.267960721	1	154407027	IL6R	Body	opensea
cg084618401	PI3K-Akt signaling pathway	4.88E-06	0.129458127	0.365508349	0.236050221	19	2620967	GNG7	5'UTR	shore
cg17908765	PI3K-Akt signaling pathway	5.13E-06	0.625301734	0.871196971	0.245895237	18	60424810	PHLPP1	Body	opensea
cg17348714	PI3K-Akt signaling pathway	5.39E-06	0.255814333	0.484658175	0.228843842	14	102289979	PPP2R5C	Body	opensea
cg27168042	PI3K-Akt signaling pathway	5.50E-06	0.400113965	0.617496898	0.217382933	8	141809398	PTK2	Body	opensea
cg24937675	PI3K-Akt signaling pathway	5.52E-06	0.137985568	0.34184495	0.203859382	6	134639482	SGK1	TSS1500	shore
cg15570508	PI3K-Akt signaling pathway	5.70E-06	0.289550231	0.536971561	0.24742133	17	38171485	CSF3	TSS200	opensea
cg004983602	PI3K-Akt signaling pathway	5.85E-06	0.423847515	0.662557384	0.23870987	17	64504304	PRKCA	Body	opensea
cg178533781	PI3K-Akt signaling pathway	6.10E-06	0.353075084	0.608997189	0.255922105	2	213224302	ERBB4	Body	opensea
cg261807251	PI3K-Akt signaling pathway	6.27E-06	0.348966128	0.584008245	0.235042117	19	2536657	GNG7	5'UTR	opensea
cg014346791	PI3K-Akt signaling pathway	6.35E-06	0.594983133	0.820920672	0.225937538	1	9775302	PIK3CD	Body	shore
cg14211075	PI3K-Akt signaling pathway	6.86E-06	0.377307651	0.591490096	0.214182446	9	135818481	TSC1	5'UTR	shore
cg23145336	PI3K-Akt signaling pathway	7.02E-06	0.311608718	0.547130357	0.23552164	6	32060816	TNXB	Body	shelf
cg06118478	PI3K-Akt signaling pathway	7.68E-06	0.167427192	0.40701149	0.239584298	12	48389984	COL2A1	Body	opensea
cg04568189	PI3K-Akt signaling pathway	7.92E-06	0.218941508	0.531719408	0.3127779	7	92312250	CDK6	Body	opensea
cg060649451	PI3K-Akt signaling pathway	8.90E-06	0.396492517	0.659498697	0.26300618	19	2685824	GNG7	5'UTR	opensea
cg249871001	PI3K-Akt signaling pathway	9.41E-06	0.173188747	0.434706951	0.261518204	19	2695405	GNG7	5'UTR	opensea
cg26984961	PI3K-Akt signaling pathway	1.10E-05	0.403077111	0.684096045	0.281018934	7	28458558	CREB5	5'UTR	opensea
cg07249742	PI3K-Akt signaling pathway	1.19E-05	0.430939893	0.674679406	0.243739513	3	124570104	ITGB5	Body	opensea
cg023754692	PI3K-Akt signaling pathway	1.24E-05	0.203077077	0.40684224	0.203765164	19	7179946	INSR	Body	opensea
cg057129041	PI3K-Akt signaling pathway	1.30E-05	0.567798752	0.772126055	0.204327304	19	2692137	GNG7	5'UTR	opensea
cg23466166	PI3K-Akt signaling pathway	1.38E-05	0.308484867	0.527866109	0.219381242	8	141931840	PTK2	5'UTR	opensea
cg00953256	PI3K-Akt signaling pathway	1.42E-05	0.450160837	0.664564987	0.21440415	11	69468875	CCND1	3'UTR	island
cg18113352	PI3K-Akt signaling pathway	1.47E-05	0.233096325	0.516959733	0.283863408	6	108908753	FOXO3	Body	opensea
cg24383305	PI3K-Akt signaling pathway	1.63E-05	0.51162821	0.715278558	0.203650348	8	141929688	PTK2	5'UTR	opensea
cg11802013	PI3K-Akt signaling pathway	1.69E-05	0.602287624	0.840199447	0.237911823	11	69469175	CCND1	3'UTR	shore
cg152617021	PI3K-Akt signaling pathway	1.92E-05	0.431763734	0.653094843	0.221331109	19	2612585	GNG7	5'UTR	shore
cg16877498	PI3K-Akt signaling pathway	1.92E-05	0.230371636	0.468782949	0.238411313	3	65469183	MAGI1	Body	opensea
cg040567572	PI3K-Akt signaling pathway	2.17E-05	0.574961975	0.794152452	0.219190477	17	73361703	GRB2	Body	opensea
cg247238831	PI3K-Akt signaling pathway	2.26E-05	0.43827495	0.668764213	0.230489262	19	2608495	GNG7	5'UTR	shore
cg162084361	PI3K-Akt signaling pathway	2.38E-05	0.618177795	0.844344218	0.226166423	19	2640403	GNG7	5'UTR	shelf
cg072937322	PI3K-Akt signaling pathway	2.57E-05	0.51731177	0.750836971	0.233525202	5	106934808	EFNA5	Body	opensea
cg14547067	PI3K-Akt signaling pathway	2.68E-05	0.340406828	0.088063503	-0.252343325	11	46317154	CREB3L1	Body	island
cg08374799	PI3K-Akt signaling pathway	2.68E-05	0.202356169	0.434318135	0.231961966	12	53601050	ITGB7	TSS200	opensea
cg07350195	PI3K-Akt signaling pathway	2.84E-05	0.432311674	0.698153736	0.265842062	14	102289904	PPP2R5C	Body	opensea
cg12075928	PI3K-Akt signaling pathway	2.87E-05	0.326772427	0.602075541	0.275303113	8	141801307	PTK2	Body	opensea
cg046873502	PI3K-Akt signaling pathway	2.92E-05	0.307975541	0.539527849	0.231552308	9	27108915	TEK	TSS1500	opensea
cg14018024	PI3K-Akt signaling pathway	2.95E-05	0.480843382	0.710435745	0.229592363	9	133908909	LAMC3	Body	shelf
cg070274722	PI3K-Akt signaling pathway	2.99E-05	0.515156075	0.74559969	0.230443615	17	73391422	GRB2	5'UTR	opensea
cg11154050	PI3K-Akt signaling pathway	2.99E-05	0.138118163	0.344250804	0.206132641	2	216267014	FN1	Body	opensea
cg19371224	PI3K-Akt signaling pathway	3.10E-05	0.188449384	0.452815127	0.264365743	17	1251190	YWHAE	Body	opensea
cg05499690	PI3K-Akt signaling pathway	3.28E-05	0.631108764	0.867237302	0.236128539	2	187469863	ITGAV	Body	opensea
cg034989871	PI3K-Akt signaling pathway	3.57E-05	0.221189137	0.47136988	0.250180743	19	2638790	GNG7	5'UTR	opensea
cg070371122	PI3K-Akt signaling pathway	3.97E-05	0.073565866	0.285633881	0.212068016	10	103534934	FGF8	Body	shore
cg14001824	PI3K-Akt signaling pathway	4.03E-05	0.341414084	0.578475324	0.237061239	8	95905820	CCNE2	Body	shore
cg01699818	PI3K-Akt signaling pathway	4.23E-05	0.309166344	0.519117249	0.209950905	8	26187580	PPP2R2A	Body	opensea
cg25658765	PI3K-Akt signaling pathway	4.30E-05	0.492620932	0.694986045	0.202365113	5	52100544	ITGA1	Body	opensea
cg07493824	PI3K-Akt signaling pathway	4.38E-05	0.381783253	0.613914376	0.232131124	1	11297415	MTOR	Body	opensea
cg00169019	PI3K-Akt signaling pathway	4.66E-05	0.474609184	0.701612523	0.227003339	6	32056438	TNXB	Body	shore
cg16975528	PI3K-Akt signaling pathway	5.13E-05	0.601236846	0.848160876	0.24692403	19	17949949	JAK3	Body	shelf
cg25375757	PI3K-Akt signaling pathway	5.13E-05	0.375933908	0.579040477	0.203106569	6	32014739	TNXB	Body	opensea
cg262222932	PI3K-Akt signaling pathway	5.30E-05	0.500770721	0.728990974	0.228220253	13	28895458	FLT1	Body	opensea
cg096412022	PI3K-Akt signaling pathway	5.34E-05	0.371193773	0.580452359	0.209258586	8	6419839	ANGPT2	Body	opensea
cg08924619	PI3K-Akt signaling pathway	5.59E-05	0.603411907	0.818048953	0.214637046	13	111160399	COL4A2	Body	shelf
cg03970033	PI3K-Akt signaling pathway	5.71E-05	0.844768947	0.625139166	-0.21962978	4	154621808	TLR2	5'UTR	opensea
cg115987202	PI3K-Akt signaling pathway	5.73E-05	0.808174098	0.548163638	-0.26001046	4	157811584	PDGFC	Body	opensea
cg108743001	PI3K-Akt signaling pathway	5.74E-05	0.149115711	0.365464293	0.216348581	5	67588385	PIK3R1	Body	shelf
cg218579452	PI3K-Akt signaling pathway	5.98E-05	0.425504281	0.674247097	0.248742816	13	29037771	FLT1	Body	opensea
cg211569852	PI3K-Akt signaling pathway	7.13E-05	0.411994421	0.659888504	0.247894083	1	156844911	NTRK1	Body	opensea
cg03617636	PI3K-Akt signaling pathway	7.83E-05	0.681113789	0.889127927	0.208014138	18	21463807	LAMA3	Body	opensea
cg10299131	PI3K-Akt signaling pathway	7.89E-05	0.242667206	0.48352827	0.240861064	7	137616845	CREB3L2	Body	opensea
cg04757901	PI3K-Akt signaling pathway	8.14E-05	0.54398677	0.789596665	0.245609895	6	32060794	TNXB	Body	shelf
cg00331199	PI3K-Akt signaling pathway	8.45E-05	0.332167515	0.543866697	0.211699183	8	67638560	C8orf44-SGK3	5'UTR	opensea
cg05385723	PI3K-Akt signaling pathway	8.55E-05	0.235614187	0.485444679	0.249830492	18	21507765	LAMA3	Body	opensea
cg15088912	PI3K-Akt signaling pathway	8.64E-05	0.12552933	0.340722348	0.215193018	13	48987465	LPAR6	1stExon	opensea
cg085267051	PI3K-Akt signaling pathway	8.77E-05	0.369334977	0.642904122	0.273569144	8	128753029	MYC	Body	shore
cg27046335	PI3K-Akt signaling pathway	9.39E-05	0.109112423	0.313685068	0.204572644	5	35198290	PRLR	5'UTR	opensea
cg073259912	PI3K-Akt signaling pathway	9.58E-05	0.530595279	0.762108487	0.231513209	20	868277	ANGPT4	Body	shelf
cg24168276	PI3K-Akt signaling pathway	0.000100528	0.612760167	0.846390966	0.233630799	18	60863116	BCL2	Body	opensea
cg24254621	PI3K-Akt signaling pathway	0.000101449	0.344421887	0.55777671	0.213354823	17	8768267	PIK3R6	Body	opensea
cg080285542	PI3K-Akt signaling pathway	0.000107661	0.183672539	0.411905532	0.228232993	13	28588650	FLT3	Body	opensea
cg021864092	PI3K-Akt signaling pathway	0.000108572	0.418032122	0.624367781	0.206335658	13	28931547	FLT1	Body	opensea
cg143437012	PI3K-Akt signaling pathway	0.000110751	0.386356184	0.594977828	0.208621644	17	64672341	PRKCA	Body	opensea
cg26781241	PI3K-Akt signaling pathway	0.000117753	0.584882738	0.812805331	0.227922593	9	133941078	LAMC3	Body	opensea
cg15889057	PI3K-Akt signaling pathway	0.000119805	0.571714879	0.772631327	0.200916447	12	53602179	ITGB7	TSS1500	opensea
cg27656302	PI3K-Akt signaling pathway	0.000132449	0.578398893	0.78518291	0.206784018	12	54799956	ITGA5	Body	opensea
cg202936891	PI3K-Akt signaling pathway	0.000133066	0.486650131	0.72450713	0.237856999	19	2668369	GNG7	5'UTR	opensea
cg07250571	PI3K-Akt signaling pathway	0.00013776	0.457574622	0.726890916	0.269316294	3	65941551	MAGI1	Body	opensea
cg07215003	PI3K-Akt signaling pathway	0.000140141	0.395250287	0.644486709	0.249236422	5	133532149	PPP2CA	3'UTR	opensea
cg11213769	PI3K-Akt signaling pathway	0.000141177	0.276018108	0.476896197	0.20087809	10	6060590	IL2RA	Body	opensea
cg01033299	PI3K-Akt signaling pathway	0.000144002	0.284057452	0.500360407	0.216302955	12	53601015	ITGB7	TSS200	opensea
cg152347302	PI3K-Akt signaling pathway	0.000146514	0.339441203	0.564903424	0.225462222	7	55245312	EGFR	Body	opensea
cg16624304	PI3K-Akt signaling pathway	0.000147996	0.700703217	0.941619841	0.240916624	7	28834178	CREB5	Body	opensea
cg175345162	PI3K-Akt signaling pathway	0.00015137	0.566823824	0.77449892	0.207675096	5	149466699	CSF1R	TSS1500	opensea
cg14280068	PI3K-Akt signaling pathway	0.000155746	0.448535048	0.669173198	0.22063815	6	70931670	COL9A1	Body	opensea
cg05263838	PI3K-Akt signaling pathway	0.000180331	0.32552826	0.585400614	0.259872353	2	227659406	IRS1	3'UTR	shelf
cg19989287	PI3K-Akt signaling pathway	0.000188669	0.510095079	0.73342859	0.223333511	10	98437438	PIK3AP1	Body	opensea
cg23851124	PI3K-Akt signaling pathway	0.000189927	0.649887568	0.851822663	0.201935095	7	107678431	LAMB4	Body	opensea
cg02127234	PI3K-Akt signaling pathway	0.000190959	0.46913489	0.719429304	0.250294415	8	67688534	SGK3	5'UTR	shore
cg19687603	PI3K-Akt signaling pathway	0.000196641	0.390460809	0.661943239	0.27148243	10	98372427	PIK3AP1	Body	opensea
cg10184255	PI3K-Akt signaling pathway	0.000205732	0.568461593	0.789476891	0.221015298	18	21507079	LAMA3	Body	opensea
cg09134557	PI3K-Akt signaling pathway	0.000208522	0.362433746	0.598512601	0.236078854	10	98424561	PIK3AP1	Body	opensea
cg04229258	PI3K-Akt signaling pathway	0.000220053	0.561477347	0.314160502	-0.247316845	8	67664535	C8orf44-SGK3	5'UTR	opensea
cg10167677	PI3K-Akt signaling pathway	0.000246191	0.346432269	0.54886344	0.20243117	5	79338381	THBS4	Body	opensea
cg09939446	PI3K-Akt signaling pathway	0.000250923	0.575256649	0.795602172	0.220345524	10	98430635	PIK3AP1	Body	opensea
cg036649661	PI3K-Akt signaling pathway	0.00025684	0.51697611	0.717137601	0.200161491	19	2536700	GNG7	5'UTR	opensea
cg032655332	PI3K-Akt signaling pathway	0.00025771	0.484476504	0.74156476	0.257088256	4	55988640	KDR	Body	shelf
cg078724891	PI3K-Akt signaling pathway	0.000265498	0.219601233	0.43205082	0.212449588	5	67586215	PIK3R1	Body	shore
cg168091382	PI3K-Akt signaling pathway	0.000271557	0.466017116	0.687329379	0.221312263	17	64672277	PRKCA	Body	opensea
cg22424615	PI3K-Akt signaling pathway	0.000305372	0.492705094	0.696558706	0.203853612	12	53404170	EIF4B	Body	shelf
cg09898122	PI3K-Akt signaling pathway	0.000308623	0.478604436	0.717825462	0.239221026	18	60825051	BCL2	Body	opensea
cg03761750	PI3K-Akt signaling pathway	0.000310832	0.199596559	0.418146037	0.218549478	12	6184355	VWF	Body	opensea
cg009592382	PI3K-Akt signaling pathway	0.000312886	0.885938108	0.640997934	-0.244940174	19	40749359	AKT2	Body	opensea
cg23721291	PI3K-Akt signaling pathway	0.000323583	0.513934567	0.729500663	0.215566096	18	21461962	LAMA3	Body	opensea
cg047339512	PI3K-Akt signaling pathway	0.000327971	0.912394674	0.678182294	-0.23421238	17	64545218	PRKCA	Body	opensea
cg11996062	PI3K-Akt signaling pathway	0.000328142	0.311236656	0.531985587	0.220748931	9	93635561	SYK	Body	opensea
cg046859752	PI3K-Akt signaling pathway	0.000328788	0.358043126	0.606330106	0.24828698	17	73379493	GRB2	Body	opensea
cg02907384	PI3K-Akt signaling pathway	0.000354348	0.211041889	0.412746911	0.201705022	18	60921516	BCL2	Body	opensea
cg157012032	PI3K-Akt signaling pathway	0.000362157	0.936976226	0.706972625	-0.230003601	19	40737740	AKT2	3'UTR	opensea
cg16286735	PI3K-Akt signaling pathway	0.000371547	0.384604775	0.608904922	0.224300147	17	45371778	ITGB3	Body	opensea
cg12291951	PI3K-Akt signaling pathway	0.000374046	0.647117619	0.860946544	0.213828925	3	65989748	MAGI1	Body	opensea
cg07496738	PI3K-Akt signaling pathway	0.000383352	0.437924058	0.652936399	0.215012341	3	65941678	MAGI1	Body	opensea
cg25012951	PI3K-Akt signaling pathway	0.000421299	0.267344173	0.498121394	0.230777221	7	151182495	RHEB	Body	opensea
cg16276865	PI3K-Akt signaling pathway	0.000445309	0.569488245	0.810437682	0.240949437	14	102324023	PPP2R5C	Body	opensea
cg09832443	PI3K-Akt signaling pathway	0.000448087	0.230846131	0.435250015	0.204403884	7	28612680	CREB5	Body	opensea
cg04055963	PI3K-Akt signaling pathway	0.000458713	0.576049481	0.814730818	0.238681337	6	134521563	SGK1	Body	opensea
cg01380042	PI3K-Akt signaling pathway	0.000548864	0.526969592	0.742707096	0.215737503	1	183057376	LAMC1	Body	opensea
cg00434985	PI3K-Akt signaling pathway	0.000550581	0.660211031	0.42347529	-0.236735741	5	146101940	PPP2R2B	Body	opensea
cg17163538	PI3K-Akt signaling pathway	0.000554046	0.406994143	0.608333017	0.201338873	9	113799638	LPAR1	5'UTR	shore
cg16316923	PI3K-Akt signaling pathway	0.00055743	0.534425464	0.75756734	0.223141875	17	78573860	RPTOR	Body	opensea
cg22510161	PI3K-Akt signaling pathway	0.000565305	0.396636872	0.630960764	0.234323892	1	85300095	LPAR3	Body	opensea
cg235134441	PI3K-Akt signaling pathway	0.000594249	0.426587831	0.638828751	0.21224092	5	67588186	PIK3R1	Body	shelf
cg034159012	PI3K-Akt signaling pathway	0.000597816	0.651792878	0.856586281	0.204793403	19	640909	FGF22	Body	island
cg07219370	PI3K-Akt signaling pathway	0.000615604	0.427810795	0.66399647	0.236185675	8	67616889	C8orf44-SGK3	5'UTR	opensea
cg054609561	PI3K-Akt signaling pathway	0.000620004	0.639212965	0.84368668	0.204473715	1	9760780	PIK3CD	5'UTR	opensea
cg05977021	PI3K-Akt signaling pathway	0.000633131	0.381227909	0.587474593	0.206246683	7	92242370	CDK6	3'UTR	opensea
cg053129621	PI3K-Akt signaling pathway	0.000685118	0.371206377	0.587755374	0.216548997	19	2576254	GNG7	5'UTR	shelf
cg17160838	PI3K-Akt signaling pathway	0.000789507	0.574321577	0.775170449	0.200848873	7	103358646	RELN	Body	opensea
cg001633721	PI3K-Akt signaling pathway	0.000817228	0.418248179	0.643238581	0.224990401	8	128752988	MYC	Body	shore
cg08363193	PI3K-Akt signaling pathway	0.000820326	0.424849879	0.626071429	0.20122155	10	89690234	PTEN	Body	opensea
cg17904575	PI3K-Akt signaling pathway	0.000845389	0.363571637	0.582167414	0.218595776	14	102290370	PPP2R5C	Body	opensea
cg244738322	PI3K-Akt signaling pathway	0.000855398	0.573738419	0.786242328	0.212503908	20	868404	ANGPT4	Body	shelf
cg25346893	PI3K-Akt signaling pathway	0.000872932	0.383321189	0.635874286	0.252553097	1	154407366	IL6R	Body	opensea
cg143779722	PI3K-Akt signaling pathway	0.000881774	0.388540626	0.609162325	0.220621699	15	99356110	IGF1R	Body	opensea
cg225560901	PI3K-Akt signaling pathway	0.000890475	0.724348893	0.927799099	0.203450206	19	2688621	GNG7	5'UTR	opensea
cg190086922	PI3K-Akt signaling pathway	0.000995356	0.557986354	0.784489737	0.226503383	17	64672302	PRKCA	Body	opensea
cg14630748	PI3K-Akt signaling pathway	0.001002337	0.428204054	0.641192592	0.212988538	6	32014484	TNXB	Body	opensea
cg09149118	PI3K-Akt signaling pathway	0.001018068	0.412840238	0.616942535	0.204102298	2	187463618	ITGAV	TSS1500	opensea
cg263915082	PI3K-Akt signaling pathway	0.001066291	0.59397916	0.390123573	-0.203855587	5	106802278	EFNA5	Body	opensea
cg23782145	PI3K-Akt signaling pathway	0.001094505	0.501606186	0.704416936	0.20281075	6	32087190	ATF6B	Body	opensea
cg02089086	PI3K-Akt signaling pathway	0.00114644	0.891887683	0.663512164	-0.228375519	18	6982557	LAMA1	Body	opensea
cg20315150	PI3K-Akt signaling pathway	0.001151636	0.466933503	0.683915358	0.216981854	7	28647577	CREB5	Body	opensea
cg192901392	PI3K-Akt signaling pathway	0.001242481	0.914291412	0.710241584	-0.204049827	19	7240110	INSR	Body	opensea
cg01138795	PI3K-Akt signaling pathway	0.001277435	0.382775763	0.585085331	0.202309568	17	48276255	COL1A1	Body	shore
cg180895962	PI3K-Akt signaling pathway	0.001279187	0.710473309	0.490736981	-0.219736328	5	106801834	EFNA5	Body	opensea
cg071606022	PI3K-Akt signaling pathway	0.00146064	0.472217427	0.698113401	0.225895973	15	99196841	IGF1R	Body	shelf
cg27281047	PI3K-Akt signaling pathway	0.001536803	0.810532113	0.554754648	-0.255777466	7	79063581	MAGI2	Body	opensea
cg10086072	PI3K-Akt signaling pathway	0.001748596	0.349829824	0.557044395	0.20721457	9	113775835	LPAR1	5'UTR	opensea
cg04191427	PI3K-Akt signaling pathway	0.001973917	0.317069719	0.556263447	0.239193728	17	78833259	RPTOR	Body	shore
cg16111259	PI3K-Akt signaling pathway	0.002137373	0.790089014	0.580403818	-0.209685196	7	78982418	MAGI2	Body	opensea
cg05517400	PI3K-Akt signaling pathway	0.002323141	0.582795544	0.784039231	0.201243687	7	92243191	CDK6	3'UTR	opensea
cg112575732	PI3K-Akt signaling pathway	0.002642816	0.386660873	0.627206682	0.240545809	9	27185147	TEK	Body	opensea
cg12433610	PI3K-Akt signaling pathway	0.002647251	0.3872611	0.588213192	0.200952092	18	21461971	LAMA3	Body	opensea
cg115110952	PI3K-Akt signaling pathway	0.002676911	0.70438292	0.503161304	-0.201221615	8	108291086	ANGPT1	Body	opensea
cg11085762	PI3K-Akt signaling pathway	0.0028052	0.391085405	0.598453127	0.207367723	19	17942317	JAK3	Body	island
cg20502977	PI3K-Akt signaling pathway	0.002899396	0.445152145	0.646268644	0.201116499	2	238235136	COL6A3	Body	opensea
cg132763062	PI3K-Akt signaling pathway	0.002952982	0.825487068	0.600094175	-0.225392892	8	108344200	ANGPT1	Body	opensea
cg254077362	PI3K-Akt signaling pathway	0.003140037	0.521595954	0.725369847	0.203773893	1	68296179	GNG12	5'UTR	shelf
cg16835551	PI3K-Akt signaling pathway	0.003167633	0.439939774	0.646100072	0.206160298	12	53405884	EIF4B	Body	opensea
cg041420102	PI3K-Akt signaling pathway	0.003362026	0.881907953	0.654723452	-0.227184501	11	103905296	PDGFD	Body	shelf
cg17850932	PI3K-Akt signaling pathway	0.003561909	0.48348074	0.686294278	0.202813538	4	123377900	IL2	TSS1500	opensea
cg10208583	PI3K-Akt signaling pathway	0.003907957	0.325674017	0.540197593	0.214523576	5	146232064	PPP2R2B	Body	opensea
cg252693132	PI3K-Akt signaling pathway	0.004694372	0.932438951	0.728123108	-0.204315843	11	103816150	PDGFD	Body	opensea
cg08475245	PI3K-Akt signaling pathway	0.006784494	0.653732804	0.860093878	0.206361075	7	28762981	CREB5	Body	opensea
cg154495942	PI3K-Akt signaling pathway	0.007966086	0.792027892	0.573494767	-0.218533125	8	108343968	ANGPT1	Body	opensea
cg04470054	PI3K-Akt signaling pathway	0.008345248	0.492172531	0.287246017	-0.204926515	17	78830472	RPTOR	Body	shore
cg18407008	Wnt signaling pathway	7.07E-13	0.480749946	0.838911028	0.358161083	8	42235992	DKK4	TSS1500	opensea
cg15500482	Wnt signaling pathway	2.79E-12	0.281737674	0.600515077	0.318777403	14	59729844	DAAM1	TSS1500	opensea
cg25452841	Wnt signaling pathway	2.86E-11	0.228881384	0.580836181	0.351954797	17	56461945	RNF43	5'UTR	opensea
cg11044817	Wnt signaling pathway	9.77E-11	0.575077522	0.829186149	0.254108626	11	65668962	FOSL1	TSS1500	shore
cg24571021	Wnt signaling pathway	1.10E-10	0.505774766	0.861302431	0.355527666	14	59730020	DAAM1	TSS200	opensea
cg11809638	Wnt signaling pathway	8.15E-10	0.398899134	0.744607501	0.345708366	1	64449581	ROR1	Body	opensea
cg033652321	Wnt signaling pathway	3.08E-09	0.533477472	0.846627402	0.31314993	17	26425352	NLK	Body	opensea
cg06099411	Wnt signaling pathway	1.25E-08	0.313059047	0.634177086	0.321118039	1	64538099	ROR1	Body	opensea
cg27568751	Wnt signaling pathway	2.24E-08	0.526026277	0.740897471	0.214871194	14	59730071	DAAM1	TSS200	opensea
cg10765521	Wnt signaling pathway	2.41E-08	0.357984724	0.740114084	0.38212936	10	75579647	CAMK2G	Body	opensea
cg07747280	Wnt signaling pathway	2.63E-08	0.511722205	0.770320463	0.258598258	17	56446822	RNF43	5'UTR	opensea
cg09126123	Wnt signaling pathway	4.47E-08	0.629571114	0.839985003	0.210413889	14	59730061	DAAM1	TSS200	opensea
cg26548847	Wnt signaling pathway	4.72E-08	0.534999915	0.751897721	0.216897806	11	65668714	FOSL1	TSS1500	shore
cg10687219	Wnt signaling pathway	4.95E-08	0.478710251	0.870355515	0.391645264	11	68174286	LRP5	Body	opensea
cg27278032	Wnt signaling pathway	5.33E-08	0.390011011	0.696332199	0.306321188	12	12393874	LRP6	Body	opensea
cg25503799	Wnt signaling pathway	5.66E-08	0.522500464	0.81095798	0.288457517	17	44931777	WNT9B	Body	shelf
cg17885063	Wnt signaling pathway	8.51E-08	0.178982268	0.450507166	0.271524898	17	56460127	RNF43	5'UTR	opensea
cg22158603	Wnt signaling pathway	1.07E-07	0.659075622	0.86279071	0.203715088	16	387629	AXIN1	Body	opensea
cg11285912	Wnt signaling pathway	1.53E-07	0.356583593	0.685181608	0.328598015	10	126712941	CTBP2	Body	shore
cg07326620	Wnt signaling pathway	1.56E-07	0.662538975	0.910152995	0.24761402	10	103226462	BTRC	Body	opensea
cg21624337	Wnt signaling pathway	2.14E-07	0.940434503	0.621957489	-0.318477014	5	11152592	CTNND2	Body	opensea
cg077794841	Wnt signaling pathway	2.16E-07	0.243519303	0.475476999	0.231957697	3	49435172	RHOA	5'UTR	opensea
cg14624207	Wnt signaling pathway	2.36E-07	0.285225244	0.513145832	0.227920588	11	68142198	LRP5	Body	opensea
cg15671529	Wnt signaling pathway	3.37E-07	0.711251898	0.397985577	-0.31326632	12	71950838	LGR5	Body	opensea
cg032177952	Wnt signaling pathway	3.56E-07	0.354469808	0.101716013	-0.252753794	16	23847556	PRKCB	1stExon	island
cg20365033	Wnt signaling pathway	4.06E-07	0.528288885	0.762338055	0.23404917	12	42853123	PRICKLE1	3'UTR	opensea
cg16154313	Wnt signaling pathway	4.37E-07	0.25866291	0.521805255	0.263142345	10	126826304	CTBP2	5'UTR	opensea
cg00777079	Wnt signaling pathway	4.94E-07	0.327382366	0.600888981	0.273506615	17	1666607	SERPINF1	5'UTR	opensea
cg08802408	Wnt signaling pathway	5.33E-07	0.646457397	0.900708382	0.254250985	3	176824215	TBL1XR1	5'UTR	opensea
cg25661571	Wnt signaling pathway	6.36E-07	0.421865526	0.725868792	0.304003266	17	63543769	AXIN2	Body	opensea
cg22769890	Wnt signaling pathway	7.13E-07	0.655508935	0.859179459	0.203670524	10	126717502	CTBP2	TSS1500	shore
cg01701630	Wnt signaling pathway	8.43E-07	0.407916524	0.710296683	0.302380159	8	42235286	DKK4	TSS1500	opensea
cg15852150	Wnt signaling pathway	9.00E-07	0.376053162	0.676199255	0.300146093	12	42875816	PRICKLE1	5'UTR	shore
cg07751528	Wnt signaling pathway	9.05E-07	0.203908887	0.47838433	0.274475443	9	94708247	ROR2	Body	shelf
cg02508878	Wnt signaling pathway	9.26E-07	0.201173988	0.446760996	0.245587007	12	1753902	WNT5B	Body	shore
cg230180481	Wnt signaling pathway	9.79E-07	0.532709945	0.752924373	0.220214427	16	68234505	NFATC3	Body	opensea
cg24381155	Wnt signaling pathway	1.17E-06	0.408575382	0.689946569	0.281371187	10	103289745	BTRC	Body	opensea
cg01101911	Wnt signaling pathway	1.48E-06	0.295763222	0.536625532	0.240862311	6	35360715	PPARD	5'UTR	opensea
cg10499532	Wnt signaling pathway	1.53E-06	0.213264454	0.436345989	0.223081536	22	29318667	ZNRF3	Body	opensea
cg11409510	Wnt signaling pathway	1.69E-06	0.391520939	0.65507914	0.263558201	12	42981814	PRICKLE1	5'UTR	shore
cg23591302	Wnt signaling pathway	1.72E-06	0.367420143	0.647135542	0.279715398	12	42876090	PRICKLE1	5'UTR	shore
cg271194303	Wnt signaling pathway	1.73E-06	0.514942315	0.740193658	0.225251343	17	64350123	PRKCA	Body	opensea
cg04955351	Wnt signaling pathway	1.80E-06	0.096491137	0.326286402	0.229795264	17	1667921	SERPINF1	5'UTR	opensea
cg21746120	Wnt signaling pathway	1.87E-06	0.401932196	0.602337906	0.20040571	11	68142234	LRP5	Body	opensea
cg09020332	Wnt signaling pathway	2.91E-06	0.330980016	0.540328031	0.209348014	7	44366202	CAMK2B	TSS1500	shore
cg18366480	Wnt signaling pathway	3.37E-06	0.623601308	0.852171799	0.228570491	17	56477476	RNF43	Body	opensea
cg07489848	Wnt signaling pathway	4.72E-06	0.180469052	0.493518459	0.313049407	22	29320091	ZNRF3	Body	opensea
cg04062717	Wnt signaling pathway	4.78E-06	0.68182555	0.443985757	-0.237839794	2	85491958	TCF7L1	Body	opensea
cg22457085	Wnt signaling pathway	4.85E-06	0.598829136	0.851152573	0.252323438	10	103253733	BTRC	Body	opensea
cg18923644	Wnt signaling pathway	5.74E-06	0.473879846	0.743201406	0.26932156	12	12321188	LRP6	Body	opensea
cg20921972	Wnt signaling pathway	5.85E-06	0.448293693	0.653513633	0.205219941	12	1753440	WNT5B	Body	shore
cg004983603	Wnt signaling pathway	5.85E-06	0.423847515	0.662557384	0.23870987	17	64504304	PRKCA	Body	opensea
cg19959556	Wnt signaling pathway	6.02E-06	0.173112279	0.421244383	0.248132104	22	46366907	WNT7B	Body	island
cg22143766	Wnt signaling pathway	6.33E-06	0.514623875	0.745362155	0.230738279	3	55514421	WNT5A	Body	shore
cg16026813	Wnt signaling pathway	6.70E-06	0.378309833	0.646502766	0.268192933	10	103245720	BTRC	Body	opensea
cg12774429	Wnt signaling pathway	7.10E-06	0.36900782	0.607062199	0.238054379	14	21853470	CHD8	3'UTR	shore
cg21903286	Wnt signaling pathway	7.86E-06	0.195249304	0.46447424	0.269224936	12	42876128	PRICKLE1	5'UTR	shore
cg10707509	Wnt signaling pathway	7.93E-06	0.32707493	0.540052718	0.212977788	22	46368838	WNT7B	Body	shore
cg02532717	Wnt signaling pathway	8.00E-06	0.349708406	0.626571584	0.276863178	1	22470555	WNT4	TSS1500	shore
cg00515282	Wnt signaling pathway	8.78E-06	0.32506585	0.623649955	0.298584105	12	42978494	PRICKLE1	5'UTR	opensea
cg01238526	Wnt signaling pathway	8.85E-06	0.644915248	0.853153525	0.208238277	8	41139049	SFRP1	Body	opensea
cg07383338	Wnt signaling pathway	1.20E-05	0.394293231	0.640425909	0.246132677	1	64380349	ROR1	Body	opensea
cg10305875	Wnt signaling pathway	1.27E-05	0.236715394	0.445067692	0.208352298	10	114886149	TCF7L2	Body	opensea
cg009532561	Wnt signaling pathway	1.42E-05	0.450160837	0.664564987	0.21440415	11	69468875	CCND1	3'UTR	island
cg12196814	Wnt signaling pathway	1.59E-05	0.315637603	0.553557067	0.237919464	2	11480980	ROCK2	Body	shelf
cg118020131	Wnt signaling pathway	1.69E-05	0.602287624	0.840199447	0.237911823	11	69469175	CCND1	3'UTR	shore
cg06698432	Wnt signaling pathway	1.75E-05	0.630313328	0.859448572	0.229135245	3	176844821	TBL1XR1	5'UTR	opensea
cg04137224	Wnt signaling pathway	1.82E-05	0.47157597	0.77456637	0.3029904	9	94620763	ROR2	Body	opensea
cg23603648	Wnt signaling pathway	1.96E-05	0.434785575	0.652813225	0.218027649	12	42879219	PRICKLE1	TSS1500	shore
cg07252283	Wnt signaling pathway	2.01E-05	0.244785782	0.558804856	0.314019074	17	56491212	RNF43	Body	opensea
cg09184899	Wnt signaling pathway	2.03E-05	0.536914952	0.801853077	0.264938125	8	42234243	DKK4	Body	opensea
cg13595161	Wnt signaling pathway	2.04E-05	0.318712172	0.577002991	0.258290819	10	126713388	CTBP2	Body	shore
cg02009766	Wnt signaling pathway	2.24E-05	0.668725457	0.888970871	0.220245413	15	70384232	TLE3	Body	shelf
cg17197795	Wnt signaling pathway	2.46E-05	0.620236446	0.827908262	0.207671816	4	1235380	CTBP1	5'UTR	shore
cg01435157	Wnt signaling pathway	2.58E-05	0.862243362	0.580050171	-0.282193192	15	67402842	SMAD3	Body	opensea
cg19267457	Wnt signaling pathway	2.92E-05	0.471165935	0.710632816	0.239466881	1	64394702	ROR1	Body	opensea
cg18240433	Wnt signaling pathway	3.05E-05	0.574783105	0.811492537	0.236709432	1	202200209	LGR6	Body	opensea
cg247919651	Wnt signaling pathway	3.29E-05	0.68429255	0.893759589	0.209467039	4	102132302	PPP3CA	Body	opensea
cg21885332	Wnt signaling pathway	3.65E-05	0.557264241	0.338012811	-0.21925143	15	67402345	SMAD3	Body	opensea
cg14350954	Wnt signaling pathway	3.81E-05	0.424321839	0.631379321	0.207057482	17	44884967	WNT3	Body	opensea
cg020433141	Wnt signaling pathway	4.08E-05	0.269641241	0.505738345	0.236097103	17	26383044	NLK	Body	opensea
cg14161440	Wnt signaling pathway	4.62E-05	0.428433672	0.699309193	0.270875521	3	64136807	PRICKLE2	Body	opensea
cg09744036	Wnt signaling pathway	4.63E-05	0.515209327	0.719097025	0.203887698	17	79920530	NOTUM	TSS1500	island
cg24464494	Wnt signaling pathway	4.95E-05	0.414898703	0.653887877	0.238989174	10	126703162	CTBP2	Body	opensea
cg207933032	Wnt signaling pathway	5.10E-05	0.45565889	0.668874781	0.213215892	16	24113663	PRKCB	Body	opensea
cg01383128	Wnt signaling pathway	5.34E-05	0.603669725	0.824640766	0.220971041	2	208629716	FZD5	3'UTR	shore
cg02833588	Wnt signaling pathway	5.90E-05	0.39435862	0.641519846	0.247161226	1	9967849	CTNNBIP1	5'UTR	shore
cg10334778	Wnt signaling pathway	7.98E-05	0.138246106	0.354342023	0.216095917	22	38711498	CSNK1E	5'UTR	shore
cg11665263	Wnt signaling pathway	8.01E-05	0.347367499	0.561612923	0.214245424	1	9960532	CTNNBIP1	5'UTR	opensea
cg15612322	Wnt signaling pathway	8.43E-05	0.346982847	0.589076452	0.242093605	8	104317248	FZD6	Body	opensea
cg07056967	Wnt signaling pathway	8.47E-05	0.62572051	0.883303289	0.257582779	11	68176220	LRP5	Body	shelf
cg085267052	Wnt signaling pathway	8.77E-05	0.369334977	0.642904122	0.273569144	8	128753029	MYC	Body	shore
cg143437013	Wnt signaling pathway	0.000110751	0.386356184	0.594977828	0.208621644	17	64672341	PRKCA	Body	opensea
cg10825710	Wnt signaling pathway	0.000116277	0.638537042	0.843806991	0.205269949	12	1738337	WNT5B	TSS200	shore
cg14802097	Wnt signaling pathway	0.000123697	0.418413404	0.633044234	0.214630829	12	42970349	PRICKLE1	5'UTR	opensea
cg23446404	Wnt signaling pathway	0.000136548	0.314005385	0.532758632	0.218753247	3	55511566	WNT5A	Body	shelf
cg11832319	Wnt signaling pathway	0.000143514	0.59524998	0.34959714	-0.24565284	12	65446306	WIF1	Body	opensea
cg01762581	Wnt signaling pathway	0.000146626	0.202889658	0.414207866	0.211318208	8	42234614	DKK4	5'UTR	opensea
cg18842107	Wnt signaling pathway	0.000149545	0.418042471	0.66502011	0.246977639	10	114853855	TCF7L2	Body	opensea
cg13186567	Wnt signaling pathway	0.000151045	0.56787734	0.779481182	0.211603842	12	1751357	WNT5B	Body	shelf
cg265557332	Wnt signaling pathway	0.000158637	0.70634458	0.910316085	0.203971505	16	23846279	PRKCB	TSS1500	shore
cg17484733	Wnt signaling pathway	0.000166458	0.297995811	0.537702137	0.239706327	2	85362030	TCF7L1	Body	island
cg23985408	Wnt signaling pathway	0.000170974	0.626478242	0.829281025	0.202802783	5	171410890	FBXW11	Body	opensea
cg051207162	Wnt signaling pathway	0.000177294	0.382226181	0.600822766	0.218596586	16	23881993	PRKCB	Body	opensea
cg12935715	Wnt signaling pathway	0.000179479	0.470424499	0.684921922	0.214497423	1	9960466	CTNNBIP1	5'UTR	opensea
cg21890448	Wnt signaling pathway	0.000193174	0.459342538	0.672464782	0.213122244	1	116213676	VANGL1	Body	opensea
cg09229492	Wnt signaling pathway	0.000207217	0.238513596	0.448149671	0.209636075	16	50626578	NKD1	Body	opensea
cg19729649	Wnt signaling pathway	0.000228113	0.074375106	0.276018199	0.201643093	17	79919727	NOTUM	TSS1500	island
cg03100801	Wnt signaling pathway	0.00023384	0.703125808	0.91500406	0.211878252	20	9075962	PLCB4	TSS1500	opensea
cg05749728	Wnt signaling pathway	0.0002378	0.178244167	0.405324897	0.227080729	10	126826902	CTBP2	5'UTR	opensea
cg02887048	Wnt signaling pathway	0.000248997	0.831624046	0.582374875	-0.249249171	2	11356318	ROCK2	ExonBnd	opensea
cg168091383	Wnt signaling pathway	0.000271557	0.466017116	0.687329379	0.221312263	17	64672277	PRKCA	Body	opensea
cg14141843	Wnt signaling pathway	0.00028149	0.751459256	0.53336482	-0.218094436	3	183889395	DVL3	3'UTR	shore
cg27571061	Wnt signaling pathway	0.00030094	0.45288779	0.668915631	0.21602784	11	27478190	LGR4	Body	opensea
cg17831791	Wnt signaling pathway	0.000307388	0.408968716	0.643705733	0.234737017	10	126712230	CTBP2	Body	island
cg07455249	Wnt signaling pathway	0.000314529	0.465514643	0.671499626	0.205984983	12	71975197	LGR5	Body	opensea
cg047339513	Wnt signaling pathway	0.000327971	0.912394674	0.678182294	-0.23421238	17	64545218	PRKCA	Body	opensea
cg22504849	Wnt signaling pathway	0.000359091	0.348826693	0.550990499	0.202163806	5	171385088	FBXW11	Body	opensea
cg13271663	Wnt signaling pathway	0.000459542	0.328089391	0.541794243	0.213704853	15	70387303	TLE3	TSS200	shore
cg05138702	Wnt signaling pathway	0.00046883	0.327421436	0.577771546	0.25035011	10	126827000	CTBP2	5'UTR	opensea
cg03921156	Wnt signaling pathway	0.000514731	0.915848314	0.682572833	-0.233275481	10	114809894	TCF7L2	Body	opensea
cg14242491	Wnt signaling pathway	0.000515213	0.466157226	0.670601649	0.204444422	1	113055896	WNT2B	Body	shelf
cg09875150	Wnt signaling pathway	0.000536438	0.32070082	0.529792913	0.209092093	7	72849964	FZD9	1stExon	island
cg13074958	Wnt signaling pathway	0.000569307	0.925547477	0.71446097	-0.211086508	9	84211994	TLE1	Body	opensea
cg04079353	Wnt signaling pathway	0.000620759	0.296537776	0.500667835	0.204130059	8	28350783	FZD3	TSS1500	shore
cg02386599	Wnt signaling pathway	0.000625772	0.233540853	0.438114841	0.204573989	6	39769542	DAAM2	5'UTR	opensea
cg22432347	Wnt signaling pathway	0.000634848	0.394199727	0.60389728	0.209697553	5	171368847	FBXW11	Body	opensea
cg01148766	Wnt signaling pathway	0.000679864	0.521073367	0.319924687	-0.20114868	5	11251434	CTNND2	Body	opensea
cg10888337	Wnt signaling pathway	0.000682115	0.198175063	0.407187292	0.209012229	22	46366859	WNT7B	Body	island
cg15842084	Wnt signaling pathway	0.000689292	0.115728619	0.33876847	0.223039851	14	24838169	NFATC4	TSS200	island
cg19644793	Wnt signaling pathway	0.000769875	0.577041536	0.794214358	0.217172821	11	27481819	LGR4	Body	opensea
cg24785555	Wnt signaling pathway	0.000815647	0.068429197	0.302745715	0.234316518	14	24838184	NFATC4	TSS200	island
cg001633722	Wnt signaling pathway	0.000817228	0.418248179	0.643238581	0.224990401	8	128752988	MYC	Body	shore
cg21417204	Wnt signaling pathway	0.000817545	0.307498498	0.508362891	0.200864393	18	48609268	SMAD4	3'UTR	opensea
cg18276810	Wnt signaling pathway	0.000821725	0.636034191	0.868220299	0.232186107	3	41239573	CTNNB1	TSS1500	shore
cg15866977	Wnt signaling pathway	0.000831937	0.066761111	0.295142835	0.228381724	17	79919578	NOTUM	TSS1500	island
cg13072098	Wnt signaling pathway	0.000869806	0.58465669	0.798183343	0.213526653	1	64512024	ROR1	Body	opensea
cg07926025	Wnt signaling pathway	0.00088373	0.538846801	0.770966462	0.232119661	9	14722864	CER1	TSS200	opensea
cg07847030	Wnt signaling pathway	0.000954471	0.212396968	0.471388839	0.258991871	2	85361959	TCF7L1	Body	island
cg20741319	Wnt signaling pathway	0.000962783	0.662421733	0.864425455	0.202003722	3	55511693	WNT5A	Body	shelf
cg190086923	Wnt signaling pathway	0.000995356	0.557986354	0.784489737	0.226503383	17	64672302	PRKCA	Body	opensea
cg226859132	Wnt signaling pathway	0.00103486	0.597308924	0.809939092	0.212630168	16	24045131	PRKCB	Body	opensea
cg264726731	Wnt signaling pathway	0.00115218	0.767615774	0.548188607	-0.219427167	17	26384317	NLK	Body	opensea
cg04329969	Wnt signaling pathway	0.001276039	0.840064612	0.630466905	-0.209597708	5	11334739	CTNND2	Body	opensea
cg09265563	Wnt signaling pathway	0.00130717	0.364132794	0.578725241	0.214592447	7	72849909	FZD9	1stExon	island
cg04493700	Wnt signaling pathway	0.001720978	0.320528202	0.556864188	0.236335986	10	126827067	CTBP2	5'UTR	opensea
cg20190922	Wnt signaling pathway	0.001949957	0.352631062	0.566259714	0.213628651	6	39769426	DAAM2	5'UTR	opensea
cg03722044	Wnt signaling pathway	0.003031241	0.255125111	0.484742678	0.229617567	16	3870487	CREBBP	Body	opensea
cg09489743	Wnt signaling pathway	0.005231684	0.575456066	0.790774616	0.21531855	3	41239648	CTNNB1	TSS1500	shore
