# Supplementary material for: Genome-wide DNA methylome analysis identifies methylation signatures associated with survival and drug resistance of ovarian cancers
Source: Clin Epigenetics. 2021 Jul 22;13:142. doi: 10.1186/s13148-021-01130-5 (PMC8296615; doi:10.1186/s13148-021-01130-5)
Supplement: Supplementary file 4 — Additional file 4: Table S4. The top 20 DMP-associated genes (screened by the enrichment of DMPs on their promoter regions) on the 22 autosomal chromosomes according to the analysis of 2969 DMPs at a false discovery rate (FDR) threshold (P < 5*10−3). [file 13148_2021_1130_MOESM4_ESM.csv]

CpG	CHR	MAPINFO	gene	feature	cgi	Half_9_12month_Sensitive2_AVG	Sensitive1_AVG	deltaBeta	t	P.Value	adj.P.Val
cg26131306	1	228361582	IBA57	TSS1500	shore	0.852609174	0.568284906	-0.284324268	-6.698129164	2.41E-07	0.003220341
cg08084967	2	137747719	THSD7B	TSS1500	opensea	0.824047438	0.35075283	-0.473294607	-6.990711474	1.10E-07	0.002409563
cg22510067	2	137747619	THSD7B	TSS1500	opensea	0.787154994	0.272605949	-0.514549045	-6.356616954	6.05E-07	0.004478979
cg07412043	2	137748366	THSD7B	TSS200	opensea	0.761483168	0.296977524	-0.464505644	-6.339992067	6.33E-07	0.00452558
cg17235383	3	84918834	LINC00971	TSS200	opensea	0.81768468	0.382190798	-0.435493882	-6.840979891	1.64E-07	0.002826249
cg24585690	5	135231514	IL9	1stExon	opensea	0.863218274	0.479204506	-0.384013768	-8.933684049	8.07E-10	0.000582824
cg26917579	5	129083658	KIAA1024L	TSS1500	opensea	0.808120779	0.38359047	-0.424530309	-6.5130451	3.96E-07	0.003715842
cg16754165	5	88142655	MEF2C	5'UTR	opensea	0.775806829	0.374822765	-0.400984064	-6.404799296	5.31E-07	0.00421054
cg23433249	11	5019961	OR51L1	TSS1500	opensea	0.784744328	0.247167982	-0.537576346	-8.63689962	1.66E-09	0.000598671
cg09503909	11	83355617	DLG2	5'UTR	opensea	0.860589146	0.438853609	-0.421735537	-7.050195865	9.43E-08	0.002409563
cg06866232	11	5020582	OR51L1	1stExon	opensea	0.523963599	0.156530029	-0.367433569	-6.955573324	1.21E-07	0.002409563
cg13609648	11	5463930	OR51I1	TSS1500	opensea	0.882780294	0.428366105	-0.454414189	-6.923425814	1.32E-07	0.002462979
cg20785459	11	5265155	HBBP1	TSS1500	opensea	0.805962625	0.307986493	-0.497976131	-6.661227289	2.66E-07	0.003220341
cg20311843	11	4927620	OR51A7	TSS1500	opensea	0.752182477	0.340844931	-0.411337546	-6.271133616	7.63E-07	0.004877439
cg25900963	12	14058983	GRIN2B	5'UTR	opensea	0.867522564	0.545935886	-0.321586677	-7.114751899	7.95E-08	0.002409563
cg27583266	12	71315264	PTPRR	TSS1500	opensea	0.811152346	0.53196996	-0.279182386	-6.871018044	1.52E-07	0.002672498
cg06381693	12	62539582	FAM19A2	5'UTR	opensea	0.825713455	0.389895364	-0.435818091	-6.383447743	5.62E-07	0.004321841
cg04108676	14	82090748	LINC01467	TSS1500	opensea	0.598946264	0.275882494	-0.32306377	-6.768643601	1.99E-07	0.003195972
cg18154158	15	25307169	SNORD116-5	TSS1500	opensea	0.933965847	0.650372417	-0.283593431	-7.392524475	3.84E-08	0.001981825
cg22109801	15	25479259	SNORD115-35	TSS200	opensea	0.545143912	0.296608558	-0.248535354	-6.307733402	6.91E-07	0.004673439
cg08690515	17	55822645	CCDC182	1stExon	opensea	0.711255868	0.418330914	-0.292924953	-7.152411849	7.20E-08	0.002409563
cg02317955	17	79099481	MIR657	TSS1500	shelf	0.687159258	0.264825037	-0.422334221	-6.401010106	5.36E-07	0.00421054
cg11654011	19	43099795	CEACAM8	TSS1500	opensea	0.702412766	0.300853984	-0.401558782	-6.605945213	3.08E-07	0.003348812
